# Supplementary material for: gapseq: informed prediction of bacterial metabolic pathways and reconstruction of accurate metabolic models
Source: Genome Biol. 2021 Mar 10;22:81. doi: 10.1186/s13059-021-02295-1 (PMC7949252; doi:10.1186/s13059-021-02295-1)
Supplement: Supplementary file 2 — Additional file 2 Supplementary tables S1-S7. OpenDocument spreadsheet (ODS) file [file 13059_2021_2295_MOESM2_ESM.ods]

## Sheet: Summary
Additional file 2
Supplementary tables S1-S7
Table S1
New reactions and metabolites added to biochemistry database.
Table S2
Organisms included in fermentation product validation test.
Table S3
Organisms used in modelling of the anaerobic food web of the human gut microbiome.
Table S4
References for substance production and consumption in anaerobic gut communities (as used for Supplementary Figure S2).
Table S5
127 Species-level genome bins (SGBs) from Pasolli et al. (2019, Cell) and 1270 mapped reference genome assemblies from RefSeq.
Table S6
Gene-Protein-Reaction (GPR) association terms for E. coli models (curated, CarveMe, ModelSEED, gapseq) from gene essentiality analysis (Figure 2).
Table S7
Organisms from the BacDive database and matched RefSeq genome assembly IDs used for the enzyme activity validation test.

## Sheet: S1
Table S1
New reactions and metabolites added to biochemistry database.
New Reactions
id	abbreviation	name	stoichiometry	equation	definition	reversibility
rxn90001	But-CoA dehydrogenase ETF	Butyryl-CoA dehydrogenase (Etf complex)	-2:cpd00004:0:0:"NADH";-2:cpd11621:0:0:"Oxidizedferredoxin";-1:cpd00650:0:0:"Crotonyl-CoA";2:cpd00003:0:0:"NAD";2:cpd11620:0:0:"Reducedferredoxin";1:cpd00120:0:0:"Butyryl-CoA"	(2) cpd00004[0] + (2) cpd11621[0] + (1) cpd00650[0] => (2) cpd00003[0] + (2) cpd11620[0] + (1) cpd00120[0]	(2) NADH[0] + (2) Oxidizedferredoxin[0] + (1) Crotonyl-CoA[0] => (2) NAD[0] + (2) Reducedferredoxin[0] + (1) Butyryl-CoA[0]	>
rxn90002	2-FL hydrolase	1,2-alpha-L-fucosidase (HMO)	-1:cpd90001:0:0:"2-Fucosyllactose";-1:cpd00001:0:0:"H2O";1:cpd00208:0:0:"LACT";1:cpd00751:0:0:"L-Fucose"	(1) cpd90001[0] + (1) cpd00001[0] => (1) cpd00208[0] + (1) cpd00751[0]	(1) 2-Fucosyllactose[0] + (1) H2O[0] => (1) LACT[0] + (1) L-Fucose[0]	>
rxn90003	2-FL ABC transport	2-Fucosyllactose ABC transporter	-1:cpd00001:0:0:"H2O";-1:cpd00002:0:0:"ATP";-1:cpd90001:1:0:"2-Fucosyllactose";1:cpd00008:0:0:"ADP";1:cpd00009:0:0:"Phosphate";1:cpd90001:0:0:"2-Fucosyllactose";1:cpd00067:0:0:"H+"	(1) cpd00001[0] + (1) cpd00002[0] + (1) cpd90001[1] => (1) cpd00008[0] + (1) cpd00009[0] + (1) cpd90001[0] + (1) cpd00067[0]	(1) H2O[0] + (1) ATP[0] + (1) 2-Fucosyllactose[1] => (1) ADP[0] + (1) Phosphate[0] + (1) 2-Fucosyllactose[0] + (1) H+[0]	>
rxn90004	LNT LNB-hydrolase (extc)	lacto-N-tetraose lacto-N-biosylhydrolase (extracellular)	-1:cpd00001:1:0:"H2O";-1:cpd03807:1:0:"Lacto-N-tetraose";1:cpd01354:1:0:"beta-Lactose";1:cpd03808:1:0:"Lacto-N-biose"	(1) cpd00001[1] + (1) cpd03807[1] => (1) cpd01354[1] + (1) cpd03808[1]	(1) H2O[1] + (1) Lacto-N-tetraose[1] => (1) beta-Lactose[1] + (1) Lacto-N-biose[1]	>
rxn90005	betaLACT-ABCtrans	ATP phosphohydrolase (lbeta-lactose importing)	-1:cpd00001:0:0:"H2O";-1:cpd00002:0:0:"ATP";-1:cpd01354:1:0:"beta-Lactose";1:cpd00008:0:0:"ADP";1:cpd00009:0:0:"Phosphate";1:cpd00067:0:0:"H+";1:cpd01354:0:0:"beta-Lactose"	(1) cpd00001[0] + (1) cpd00002[0] + (1) cpd01354[1] => (1) cpd00008[0] + (1) cpd00009[0] + (1) cpd00067[0] + (1) cpd01354[0]	(1) H2O[0] + (1) ATP[0] + (1) beta-Lactose[1] => (1) ADP[0] + (1) Phosphate[0] + (1) H+[0] + (1) beta-Lactose[0]	>
rxn90006	bLACT.Hp.antiport	Beta-lactose / H+ antiporter	-1:cpd00067:1:0:"H+";-1:cpd01354:0:0:"beta-Lactose";1:cpd00067:0:0:"H+";1:cpd01354:1:0:"beta-Lactose"	(1) cpd00067[1] + (1) cpd01354[0] => (1) cpd00067[0] + (1) cpd01354[1]	(1) H+[1] + (1) beta-Lactose[0] => (1) H+[0] + (1) beta-Lactose[1]	>
rxn90007	bLACT.Hp.symport	Beta-lactose / H+ symporter	-1:cpd00067:1:0:"H+";-1:cpd01354:1:0:"beta-Lactose";1:cpd00067:0:0:"H+";1:cpd01354:0:0:"beta-Lactose"	(1) cpd00067[1] + (1) cpd01354[1] <=> (1) cpd00067[0] + (1) cpd01354[0]	(1) H+[1] + (1) beta-Lactose[1] <=> (1) H+[0] + (1) beta-Lactose[0]	=
rxn90008	betaLACpts	Lactose transport via PEP:Pyr PTS	-1:cpd00061:0:0:"Phosphoenolpyruvate";-1:cpd01354:1:0:"beta-Lactose";1:cpd00020:0:0:"Pyruvate";1:cpd03194:0:0:"Lactose-6-phosphate"	(1) cpd00061[0] + (1) cpd01354[1] => (1) cpd00020[0] + (1) cpd03194[0]	(1) Phosphoenolpyruvate[0] + (1) beta-Lactose[1] => (1) Pyruvate[0] + (1) Lactose-6-phosphate[0]	>
rxn90009	LNB-ABCtrans	Lacto-N-biose ABC transporter	-1:cpd00001:0:0:"H2O";-1:cpd00002:0:0:"ATP";-1:cpd03808:1:0:"Lacto-N-biose";1:cpd00008:0:0:"ADP";1:cpd00009:0:0:"Phosphate";1:cpd00067:0:0:"H+";1:cpd03808:0:0:"Lacto-N-biose"	(1) cpd00001[0] + (1) cpd00002[0] + (1) cpd03808[1] => (1) cpd00008[0] + (1) cpd00009[0] + (1) cpd00067[0] + (1) cpd03808[0]	(1) H2O[0] + (1) ATP[0] + (1) Lacto-N-biose[1] => (1) ADP[0] + (1) Phosphate[0] + (1) H+[0] + (1) Lacto-N-biose[0]	>
rxn90010	L-fuc hydrolase	L-fuconolactone hydrolase	-1:cpd18011:0:0:"L-Fucono-1,5-lactone";-1:cpd00001:0:0:"H2O";1:cpd00067:0:0:"H+";1:cpd01185:0:0:"L-Fuconate"	(1) cpd18011[0] + (1) cpd00001[0] => (1) cpd00067[0] + (1) cpd01185[0]	(1) L-Fucono-1,5-lactone[0] + (1) H2O[0] => (1) H+[0] + (1) L-Fuconate[0]	>
rxn90011	2-keto-3-deoxy-L-fuconate dehydrogenase	2-keto-3-deoxy-L-fuconate dehydrogenase	-1:cpd00003:0:0:"NAD";-1:cpd02387:0:0:"2-Dehydro-3-deoxy-L-fuconate";1:cpd00004:0:0:"NADH";1:cpd00067:0:0:"H+";1:cpd90002:0:0:"L-2,4-diketo-3-deoxyfuconate"	(1) cpd00003[0] + (1) cpd02387[0] => (1) cpd00004[0] + (1) cpd00067[0] + (1) cpd90002[0]	(1) NAD[0] + (1) 2-Dehydro-3-deoxy-L-fuconate[0] => (1) NADH[0] + (1) H+[0] + (1) L-2,4-diketo-3-deoxyfuconate[0]	>
rxn90012	2,4-diketo-3-deoxy-l-fuconate hydrolase	2,4-diketo-3-deoxy-l-fuconate hydrolase	-1:cpd00001:0:0:"H2O";-1:cpd90002:0:0:"L-2,4-diketo-3-deoxyfuconate";1:cpd00020:0:0:"Pyruvate";1:cpd00067:0:0:"H+";1:cpd00159:0:0:"L-Lactate"	(1) cpd00001[0] + (1) cpd90002[0] => (1) cpd00020[0] + (1) cpd00067[0] + (1) cpd00159[0]	(1) H2O[0] + (1) L-2,4-diketo-3-deoxyfuconate[0] => (1) Pyruvate[0] + (1) H+[0] + (1) L-Lactate[0]	>
rxn90013	ATP-rd	Anaerobic Adenosine desoxribonucleotide-triphosphate reductase	-1:cpd00047:0:0:"Formate";-1:cpd00067:0:0:"H+";-1:cpd00002:0:0:"ATP";1:cpd00115:0:0:"dATP";1:cpd00001:0:0:"H2O";1:cpd00011:0:0:"CO2"	(1) cpd00047[0] + (1) cpd00067[0] + (1) cpd00002[0] => (1) cpd00115[0] + (1) cpd00001[0] + (1) cpd00011[0]	(1) Formate[0] + (1) H+[0] + (1) ATP[0] => (1) dATP[0] + (1) H2O[0] + (1) CO2[0]	>
rxn90014	CTP-rd	Anaerobic Cytosine desoxribonucleotide-triphosphate reductase	-1:cpd00047:0:0:"Formate";-1:cpd00067:0:0:"H+";-1:cpd00052:0:0:"CTP";1:cpd00356:0:0:"dCTP";1:cpd00001:0:0:"H2O";1:cpd00011:0:0:"CO2"	(1) cpd00047[0] + (1) cpd00067[0] + (1) cpd00052[0] => (1) cpd00356[0] + (1) cpd00001[0] + (1) cpd00011[0]	(1) Formate[0] + (1) H+[0] + (1) CTP[0] => (1) dCTP[0] + (1) H2O[0] + (1) CO2[0]	>
rxn90015	GTP-rd	Anaerobic Guanine desoxribonucleotide-triphosphate reductase	-1:cpd00047:0:0:"Formate";-1:cpd00067:0:0:"H+";-1:cpd00038:0:0:"GTP";1:cpd00241:0:0:"dGTP";1:cpd00001:0:0:"H2O";1:cpd00011:0:0:"CO2"	(1) cpd00047[0] + (1) cpd00067[0] + (1) cpd00038[0] => (1) cpd00241[0] + (1) cpd00001[0] + (1) cpd00011[0]	(1) Formate[0] + (1) H+[0] + (1) GTP[0] => (1) dGTP[0] + (1) H2O[0] + (1) CO2[0]	>
rxn90016	UTP-rd	Anaerobic Uridine desoxribonucleotide-triphosphate reductase	-1:cpd00047:0:0:"Formate";-1:cpd00067:0:0:"H+";-1:cpd00062:0:0:"UTP";1:cpd00358:0:0:"dUTP";1:cpd00001:0:0:"H2O";1:cpd00011:0:0:"CO2"	(1) cpd00047[0] + (1) cpd00067[0] + (1) cpd00062[0] => (1) cpd00358[0] + (1) cpd00001[0] + (1) cpd00011[0]	(1) Formate[0] + (1) H+[0] + (1) UTP[0] => (1) dUTP[0] + (1) H2O[0] + (1) CO2[0]	>
rxn90017	2-iminoacetate synthase	2-iminoacetate synthase	-1:cpd00017:0:0:"S-Adenosyl-L-methionine";-1:cpd00069:0:0:"L-Tyrosine";-1:cpd00005:0:0:"NADPH";1:cpd00060:0:0:"L-Methionine";1:cpd00067:0:0:"H+";1:cpd01042:0:0:"p-Cresol";1:cpd03091:0:0:"5'-Deoxyadenosine";1:cpd14545:0:0:"Iminoglycine";1:cpd00006:0:0:"NADP"	(1) cpd00017[0] + (1) cpd00069[0] + (1) cpd00005[0] => (1) cpd00060[0] + (1) cpd00067[0] + (1) cpd01042[0] + (1) cpd03091[0] + (1) cpd14545[0] + (1) cpd00006[0]	(1) S-Adenosyl-L-methionine[0] + (1) L-Tyrosine[0] + (1) NADPH[0] => (1) L-Methionine[0] + (1) H+[0] + (1) p-Cresol[0] + (1) 5'-Deoxyadenosine[0] + (1) Iminoglycine[0] + (1) NADP[0]	>
rxn90018	NfnAB	Coupled NADP reduction via ferredoxin and NADH	-2:cpd11620:0:0:"Reducedferredoxin";-2:cpd00006:0:0:"NADP";-1:cpd00004:0:0:"NADH";-1:cpd00067:0:0:"H+";2:cpd11621:0:0:"Oxidizedferredoxin";2:cpd00005:0:0:"NADPH";1:cpd00003:0:0:"NAD"	(2) cpd11620[0] + (2) cpd00006[0] + (1) cpd00004[0] + (1) cpd00067[0] => (2) cpd11621[0] + (2) cpd00005[0] + (1) cpd00003[0]	(2) Reducedferredoxin[0] + (2) NADP[0] + (1) NADH[0] + (1) H+[0] => (2) Oxidizedferredoxin[0] + (2) NADPH[0] + (1) NAD[0]	>
rxn90019	Fol-ABC-tr	folate ABC transporter	-1:cpd00001:0:0:"H2O";-1:cpd00002:0:0:"ATP";-1:cpd00393:1:0:"Folate";1:cpd00008:0:0:"ADP";1:cpd00009:0:0:"Phosphate";1:cpd00067:0:0:"H+";1:cpd00393:0:0:"Folate"	(1) cpd00001[0] + (1) cpd00002[0] + (1) cpd00393[1] => (1) cpd00008[0] + (1) cpd00009[0] + (1) cpd00067[0] + (1) cpd00393[0]	(1) H2O[0] + (1) ATP[0] + (1) Folate[1] => (1) ADP[0] + (1) Phosphate[0] + (1) H+[0] + (1) Folate[0]	>
rxn90020	Siroheme-ABC-tr	Siroheme transport via ABC system	-1:cpd00001:0:0:"H2O";-1:cpd00002:0:0:"ATP";-1:cpd00557:1:0:"Siroheme";1:cpd00008:0:0:"ADP";1:cpd00009:0:0:"Phosphate";1:cpd00557:0:0:"Siroheme";1:cpd00067:0:0:"H+"	(1) cpd00001[0] + (1) cpd00002[0] + (1) cpd00557[1] => (1) cpd00008[0] + (1) cpd00009[0] + (1) cpd00557[0] + (1) cpd00067[0]	(1) H2O[0] + (1) ATP[0] + (1) Siroheme[1] => (1) ADP[0] + (1) Phosphate[0] + (1) Siroheme[0] + (1) H+[0]	>
rxn90021	CYTBD2pp-demetylmena	cytochrome oxidase bd (2-Demethylmenaquinol-8: 2 protons) (periplasm)	-0.5:cpd00007:0:0:"O2";-2:cpd00067:0:0:"H+";-1:cpd15353:0:0:"2-Demethylmenaquinol 8";1:cpd00001:0:0:"H2O";2:cpd00067:1:0:"H+";1:cpd15352:0:0:"2-Demethylmenaquinone 8"	(0.5) cpd00007[0] + (2) cpd00067[0] + (1) cpd15353[0] => (1) cpd00001[0] + (2) cpd00067[1] + (1) cpd15352[0]	(0.5) O2[0] + (2) H+[0] + (1) 2-Demethylmenaquinol 8[0] => (1) H2O[0] + (2) H+[1] + (1) 2-Demethylmenaquinone 8[0]	>
rxn90022	ACETONE-diffusion	Acetone diffusion	-1:cpd00178:0:0:"Acetone";1:cpd00178:1:0:"Acetone"	(1) cpd00178[0] <=> (1) cpd00178[1]	(1) Acetone[0] <=> (1) Acetone[1]	=
rxn90023			-1:cpd01618:0:0:"1,3-Propanediol";1:cpd01618:1:0:"1,3-Propanediol"	(1) cpd01618[0] <=> (1) cpd01618[1]	(1) 1,3-Propanediol[0] <=> (1) 1,3-Propanediol[1]	=
rxn90024	MLTG	maltodextrin glucosidase	-3:cpd00001:0:0:"H2O";-1:cpd11976:0:0:"Maltodextrin";4:cpd00027:0:0:"D-Glucose"	(3) cpd00001[0] + (1) cpd11976[0] => (4) cpd00027[0]	(3) H2O[0] + (1) Maltodextrin[0] => (4) D-Glucose[0]	>
rxn90025	RXN-13547	n-acetyl galactosamine kinase	-1:cpd00002:0:0:"ATP";-1:cpd00832:0:0:"N-Acetyl-D-chondrosamine";1:cpd00008:0:0:"ADP";1:cpd03812:0:0:"N-Acetyl-alpha-D-galactosamine 6-phosphate"	(1) cpd00002[0] + (1) cpd00832[0] => (1) cpd00008[0] + (1) cpd03812[0]	(1) ATP[0] + (1) N-Acetyl-D-chondrosamine[0] => (1) ADP[0] + (1) N-Acetyl-alpha-D-galactosamine 6-phosphate[0]	>
rxn90026	GLCNACASE_OGLYCAN6e	N-acetylglucosaminidase, extracellular	-1:cpd00001:1:0:"H2O";-1:cpd11842:1:0:"core3";1:cpd00122:1:0:"acgam";1:cpd21520:1:0:"Tn_antigen"	(1) cpd00001[1] + (1) cpd11842[1] => (1) cpd00122[1] + (1) cpd21520[1]	(1) H2O[1] + (1) core3[1] => (1) acgam[1] + (1) Tn_antigen[1]	>
rxn90027	GLCNACASE_OGLYCAN5e	N-acetylglucosaminidase, extracellular	-1:cpd00001:1:0:"H2O";-1:cpd02992:1:0:"core4";1:cpd00122:1:0:"acgam";1:cpd11842:1:0:"core3"	(1) cpd00001[1] + (1) cpd02992[1] => (1) cpd00122[1] + (1) cpd11842[1]	(1) H2O[1] + (1) core4[1] => (1) acgam[1] + (1) core3[1]	>
rxn90028	GALNACASE_OGLYCAN1e	N-acetylglucosaminidase, extracellular	-1:cpd00001:1:0:"H2O";-1:cpd21520:1:0:"Tn_antigen";1:cpd00832:1:0:"acgal"	(1) cpd00001[1] + (1) cpd21520[1] => (1) cpd00832[1]	(1) H2O[1] + (1) Tn_antigen[1] => (1) acgal[1]	>
rxn90029	Acryl-coa-nadh-red	acryloyl-CoA reductase	-1:cpd00004:0:0:"NADH";-1:cpd00663:0:0:"Acrylyl-CoA";1:cpd00003:0:0:"NAD";1:cpd00086:0:0:"Propionyl-CoA"	(1) cpd00004[0] + (1) cpd00663[0] => (1) cpd00003[0] + (1) cpd00086[0]	(1) NADH[0] + (1) Acrylyl-CoA[0] => (1) NAD[0] + (1) Propionyl-CoA[0]	>
rxn90030	Agm-ptrc-anitport	agmatine-putrescine antiporter	-1:cpd00118:1:0:"Putrescine";-1:cpd00152:0:0:"Agmatine";1:cpd00118:0:0:"Putrescine";1:cpd00152:1:0:"Agmatine"	(1) cpd00118[1] + (1) cpd00152[0] <=> (1) cpd00118[0] + (1) cpd00152[1]	(1) Putrescine[1] + (1) Agmatine[0] <=> (1) Putrescine[0] + (1) Agmatine[1]	=
rxn90031	RXN-11175	Hydrazine synthase	-1:cpd00418:0:0:"NO";-1:cpd00013:0:0:"NH4+";-3:cpd11798:0:0:"Ferrocytochrome c2";-2:cpd00067:0:0:"H+";1:cpd00001:0:0:"H2O";1:cpd03177:0:0:"Hydrazine";3:cpd11796:0:0:"Ferricytochrome c2"	(1) cpd00418[0] + (1) cpd00013[0] + (3) cpd11798[0] + (2) cpd00067[0] => (1) cpd00001[0] + (1) cpd03177[0] + (3) cpd11796[0]	(1) NO[0] + (1) NH4+[0] + (3) Ferrocytochrome c2[0] + (2) H+[0] => (1) H2O[0] + (1) Hydrazine[0] + (3) Ferricytochrome c2[0]	>
rxn90032	1.7.99.8-RXN	Hydrazine dehydrogenase	-1:cpd03177:0:0:"Hydrazine";-4:cpd11796:0:0:"Ferricytochrome c2";1:cpd00528:0:0:"N2";4:cpd11798:0:0:"Ferrocytochrome c2";4:cpd00067:1:0:"H+"	(1) cpd03177[0] + (4) cpd11796[0] => (1) cpd00528[0] + (4) cpd11798[0] + (4) cpd00067[1]	(1) Hydrazine[0] + (4) Ferricytochrome c2[0] => (1) N2[0] + (4) Ferrocytochrome c2[0] + (4) H+[1]	>
rxn90033	Beta-amylase-starch27	beta-amylase (exo, acting on 4 maltose residues at non-reducing end)	-1:cpd90003:1:0:"starch (n=27, 3xalpha1-6, 23xalpha1-4)";-4:cpd00001:1:0:"H2O";1:cpd90004:1:0:"starch (n=19, 3xalpha1-6, 15xalpha1-4)";4:cpd00179:1:0:"Maltose"	(1) cpd90003[1] + (4) cpd00001[1] => (1) cpd90004[1] + (4) cpd00179[1]	(1) starch (n=27, 3xalpha1-6, 23xalpha1-4)[1] + (4) H2O[1] => (1) starch (n=19, 3xalpha1-6, 15xalpha1-4)[1] + (4) Maltose[1]	>
rxn90034	Amylase-malt13	alpha or beta glcosidase (acting on maltotridecaose)	-1:cpd90008:1:0:"Maltotridecaose";-6:cpd00001:1:0:"H2O";6:cpd00179:1:0:"Maltose";1:cpd00027:1:0:"D-Glucose"	(1) cpd90008[1] + (6) cpd00001[1] => (6) cpd00179[1] + (1) cpd00027[1]	(1) Maltotridecaose[1] + (6) H2O[1] => (6) Maltose[1] + (1) D-Glucose[1]	>
rxn90035	Amylase-malt8	alpha or beta glcosidase (acting on maltooctaose)	-1:cpd90005:1:0:"Maltooctaose";-3:cpd00001:1:0:"H2O";4:cpd00179:1:0:"Maltose"	(1) cpd90005[1] + (3) cpd00001[1] => (4) cpd00179[1]	(1) Maltooctaose[1] + (3) H2O[1] => (4) Maltose[1]	>
rxn90036	Amylase-malt6	alpha or beta glcosidase (acting on maltohexose)	-1:cpd90007:1:0:"Maltohexaose";-2:cpd00001:1:0:"H2O";3:cpd00179:1:0:"Maltose"	(1) cpd90007[1] + (2) cpd00001[1] => (3) cpd00179[1]	(1) Maltohexaose[1] + (2) H2O[1] => (3) Maltose[1]	>
rxn90037	Amylase-malt11	alpha or beta glcosidase (acting on maltoundecaose)	-1:cpd90006:1:0:"Maltoundecaose";-5:cpd00001:1:0:"H2O";5:cpd00179:1:0:"Maltose";1:cpd00027:1:0:"D-Glucose"	(1) cpd90006[1] + (5) cpd00001[1] => (5) cpd00179[1] + (1) cpd00027[1]	(1) Maltoundecaose[1] + (5) H2O[1] => (5) Maltose[1] + (1) D-Glucose[1]	>
rxn90038	Gamma-amylase-starch27	gamma-amylase (exo, acting on n=27 starch)	-1:cpd90003:1:0:"starch (n=27, 3xalpha1-6, 23xalpha1-4)";-26:cpd00001:1:0:"H2O";27:cpd00027:1:0:"D-Glucose"	(1) cpd90003[1] + (26) cpd00001[1] => (27) cpd00027[1]	(1) starch (n=27, 3xalpha1-6, 23xalpha1-4)[1] + (26) H2O[1] => (27) D-Glucose[1]	>
rxn90039	Gamma-amylase-malt13	gamma-amylase (exo, acting on maltotridecaose)	-1:cpd90008:1:0:"Maltotridecaose";-12:cpd00001:1:0:"H2O";13:cpd00027:1:0:"D-Glucose"	(1) cpd90008[1] + (12) cpd00001[1] => (13) cpd00027[1]	(1) Maltotridecaose[1] + (12) H2O[1] => (13) D-Glucose[1]	>
rxn90040	Gamma-amylase-malt11	gamma-amylase (exo, acting on Maltoundecaose)	-1:cpd90006:1:0:"Maltoundecaose";-10:cpd00001:1:0:"H2O";11:cpd00027:1:0:"D-Glucose"	(1) cpd90006[1] + (10) cpd00001[1] => (11) cpd00027[1]	(1) Maltoundecaose[1] + (10) H2O[1] => (11) D-Glucose[1]	>
rxn90041	Gamma-amylase-malt8	gamma-amylase (exo, acting on Maltooctaose)	-1:cpd90005:1:0:"Maltooctaose";-7:cpd00001:1:0:"H2O";8:cpd00027:1:0:"D-Glucose"	(1) cpd90005[1] + (7) cpd00001[1] => (8) cpd00027[1]	(1) Maltooctaose[1] + (7) H2O[1] => (8) D-Glucose[1]	>
rxn90042	Gamma-amylase-malt6	gamma-amylase (exo, acting on Maltohexaose)	-1:cpd90007:1:0:"Maltohexaose";-5:cpd00001:1:0:"H2O";6:cpd00027:1:0:"D-Glucose"	(1) cpd90007[1] + (5) cpd00001[1] => (6) cpd00027[1]	(1) Maltohexaose[1] + (5) H2O[1] => (6) D-Glucose[1]	>
rxn90043	Pullulanase-starch27	Pullulanase (exo, acting on n27-Starch with 3 alpha1-4 bonds)	-1:cpd90003:1:0:"starch (n=27, 3xalpha1-6, 23xalpha1-4)";-3:cpd00001:1:0:"H2O";1:cpd90005:1:0:"Maltooctaose";1:cpd90008:1:0:"Maltotridecaose";2:cpd01262:1:0:"Amylotriose"	(1) cpd90003[1] + (3) cpd00001[1] => (1) cpd90005[1] + (1) cpd90008[1] + (2) cpd01262[1]	(1) starch (n=27, 3xalpha1-6, 23xalpha1-4)[1] + (3) H2O[1] => (1) Maltooctaose[1] + (1) Maltotridecaose[1] + (2) Amylotriose[1]	>
rxn90044	Pullulanase-starch19	Pullulanase (exo, acting on n19-Starch with 3 alpha1-4 bonds)	-1:cpd90004:1:0:"starch (n=19, 3xalpha1-6, 15xalpha1-4)";-3:cpd00001:1:0:"H2O";1:cpd90007:1:0:"Maltohexaose";1:cpd90006:1:0:"Maltoundecaose";2:cpd00027:1:0:"D-Glucose"	(1) cpd90004[1] + (3) cpd00001[1] => (1) cpd90007[1] + (1) cpd90006[1] + (2) cpd00027[1]	(1) starch (n=19, 3xalpha1-6, 15xalpha1-4)[1] + (3) H2O[1] => (1) Maltohexaose[1] + (1) Maltoundecaose[1] + (2) D-Glucose[1]	>
rxn90045	Gamma-amylase-starch19	gamma-amylase (exo, acting on n=19 starch)	-1:cpd90004:1:0:"starch (n=19, 3xalpha1-6, 15xalpha1-4)";-18:cpd00001:1:0:"H2O";19:cpd00027:1:0:"D-Glucose"	(1) cpd90004[1] + (18) cpd00001[1] => (19) cpd00027[1]	(1) starch (n=19, 3xalpha1-6, 15xalpha1-4)[1] + (18) H2O[1] => (19) D-Glucose[1]	>
rxn90046	ACGALpts	N acetylgalactosamine via PTS	-1:cpd00061:0:0:"Phosphoenolpyruvate";-1:cpd00832:1:0:"N-Acetyl-D-chondrosamine";-1:cpd00067:0:0:"H+";1:cpd03812:0:0:"N-Acetyl-D-galactosamine 6-phosphate";1:cpd00020:0:0:"Pyruvate"	(1) cpd00061[0] + (1) cpd00832[1] + (1) cpd00067[0] => (1) cpd03812[0] + (1) cpd00020[0]	(1) Phosphoenolpyruvate[0] + (1) N-Acetyl-D-chondrosamine[1] + (1) H+[0] => (1) N-Acetyl-D-galactosamine 6-phosphate[0] + (1) Pyruvate[0]	>
rxn90047	Lac-kin	L-lactate kinase	-1:cpd00002:0:0:"ATP";-1:cpd00159:0:0:"L-Lactate";1:cpd00008:0:0:"ADP";1:cpd20414:0:0:"(2S)-2-Phospholactate";1:cpd00067:0:0:"H+"	(1) cpd00002[0] + (1) cpd00159[0] => (1) cpd00008[0] + (1) cpd20414[0] + (1) cpd00067[0]	(1) ATP[0] + (1) L-Lactate[0] => (1) ADP[0] + (1) (2S)-2-Phospholactate[0] + (1) H+[0]	>
rxn90048	[1-(2-amino-7-methyl-4-oxo-7,8-dihydro-3H-pteridin-6-yl)]ethyl-(4-aminophenyl)-1-deoxy-D-ribitol 5'-phosphate phosphatase	[1-(2-amino-7-methyl-4-oxo-7,8-dihydro-3H-pteridin-6-yl)]ethyl-(4-aminophenyl)-1-deoxy-D-ribitol 5'-phosphate phosphatase	-1:cpd00001:0:0:"H2O";-1:cpd90009:0:0:"[1-(2-amino-7-methyl-4-oxo-7,8-dihydro-3H-pteridin-6-yl)]ethyl-(4-aminophenyl)-1-deoxy-D-ribitol 5'-phosphate";1:cpd90010:0:0:"[1-(2-amino-7-methyl-4-oxo-7,8-dihydro-3H-pteridin-6-yl)]ethyl-(4-aminophenyl)-1-deoxy-D-ribitol";1:cpd00009:0:0:"Phosphate"	(1) cpd00001[0] + (1) cpd90009[0] => (1) cpd90010[0] + (1) cpd00009[0]	(1) H2O[0] + (1) [1-(2-amino-7-methyl-4-oxo-7,8-dihydro-3H-pteridin-6-yl)]ethyl-(4-aminophenyl)-1-deoxy-D-ribitol 5'-phosphate[0] => (1) [1-(2-amino-7-methyl-4-oxo-7,8-dihydro-3H-pteridin-6-yl)]ethyl-(4-aminophenyl)-1-deoxy-D-ribitol[0] + (1) Phosphate[0]	>
rxn90049	[1-(2-amino-7-methyl-4-oxo-7,8-dihydro-3H-pteridin-6-yl)]ethyl-(4-aminophenyl)-1-deoxy-D-ribitol ribosyltransferase	[1-(2-amino-7-methyl-4-oxo-7,8-dihydro-3H-pteridin-6-yl)]ethyl-(4-aminophenyl)-1-deoxy-D-ribitol ribosyltransferase	-1:cpd90010:0:0:"[1-(2-amino-7-methyl-4-oxo-7,8-dihydro-3H-pteridin-6-yl)]ethyl-(4-aminophenyl)-1-deoxy-D-ribitol";-1:cpd00103:0:0:"PRPP";1:cpd90011:0:0:"[1-(2-amino-7-methyl-4-oxo-7,8-dihydro-3H-pteridin-6-yl)]ethyl-(4-aminophenyl)-1-deoxy-5-[1-alpha-D-ribofuranosyl 5-phosphate]-D-ribitol";1:cpd00012:0:0:"PPi";1:cpd00067:0:0:"H+"	(1) cpd90010[0] + (1) cpd00103[0] => (1) cpd90011[0] + (1) cpd00012[0] + (1) cpd00067[0]	(1) [1-(2-amino-7-methyl-4-oxo-7,8-dihydro-3H-pteridin-6-yl)]ethyl-(4-aminophenyl)-1-deoxy-D-ribitol[0] + (1) PRPP[0] => (1) [1-(2-amino-7-methyl-4-oxo-7,8-dihydro-3H-pteridin-6-yl)]ethyl-(4-aminophenyl)-1-deoxy-5-[1-alpha-D-ribofuranosyl 5-phosphate]-D-ribitol[0] + (1) PPi[0] + (1) H+[0]	>
rxn90050	[1-(2-amino-7-methyl-4-oxo-7,8-dihydro-3H-pteridin-6-yl)]ethyl-(4-aminophenyl)-1-deoxy-5-[1-alpha-D-ribofuranosyl 5-phosphate]-D-ribitol dikinase	[1-(2-amino-7-methyl-4-oxo-7,8-dihydro-3H-pteridin-6-yl)]ethyl-(4-aminophenyl)-1-deoxy-5-[1-alpha-D-ribofuranosyl 5-phosphate]-D-ribitol dikinase	-1:cpd00002:0:0:"ATP";-1:cpd90011:0:0:"[1-(2-amino-7-methyl-4-oxo-7,8-dihydro-3H-pteridin-6-yl)]ethyl-(4-aminophenyl)-1-deoxy-5-[1-alpha-D-ribofuranosyl 5-phosphate]-D-ribitol";1:cpd90012:0:0:"[1-(2-amino-7-methyl-4-oxo-7,8-dihydro-3H-pteridin-6-yl)]ethyl-(4-aminophenyl)-1-deoxy-5-[1-alpha-D-ribofuranosyl triphosphate]-D-ribitol";1:cpd00018:0:0:"AMP";1:cpd00067:0:0:"H+"	(1) cpd00002[0] + (1) cpd90011[0] => (1) cpd90012[0] + (1) cpd00018[0] + (1) cpd00067[0]	(1) ATP[0] + (1) [1-(2-amino-7-methyl-4-oxo-7,8-dihydro-3H-pteridin-6-yl)]ethyl-(4-aminophenyl)-1-deoxy-5-[1-alpha-D-ribofuranosyl 5-phosphate]-D-ribitol[0] => (1) [1-(2-amino-7-methyl-4-oxo-7,8-dihydro-3H-pteridin-6-yl)]ethyl-(4-aminophenyl)-1-deoxy-5-[1-alpha-D-ribofuranosyl triphosphate]-D-ribitol[0] + (1) AMP[0] + (1) H+[0]	>
rxn90051			-1:cpd00001:0:0:"H2O";-4:cpd00089:0:0:"Glucose-1-phosphate";-4:cpd00002:0:0:"ATP";4:cpd00012:0:0:"PPi";4:cpd00008:0:0:"ADP";1:cpd15302:0:0:"glycogen(n-1)"	(1) cpd00001[0] + (4) cpd00089[0] + (4) cpd00002[0] => (4) cpd00012[0] + (4) cpd00008[0] + (1) cpd15302[0]	(1) H2O[0] + (4) Glucose-1-phosphate[0] + (4) ATP[0] => (4) PPi[0] + (4) ADP[0] + (1) glycogen(n-1)[0]	>
rxn90052	sodium-pumping CH3-THSPT:HS-CoM methyltransferase	sodium-pumping CH3-THSPT:HS-CoM methyltransferase	-2:cpd00971:0:0:"Na+";-1:cpd02246:0:0:"CoM";-1:cpd02737:0:0:"5-Methyl-H4MPT";1:cpd00895:0:0:"H4MPT";1:cpd02438:0:0:"Methyl CoM";2:cpd00971:1:0:"Na+"	(2) cpd00971[0] + (1) cpd02246[0] + (1) cpd02737[0] => (1) cpd00895[0] + (1) cpd02438[0] + (2) cpd00971[1]	(2) Na+[0] + (1) CoM[0] + (1) 5-Methyl-H4MPT[0] => (1) H4MPT[0] + (1) Methyl CoM[0] + (2) Na+[1]	>
rxn90053	RNF-Na-TRANSLOCATION	Na(+)-translocating ferredoxin:NAD(+) oxidoreductase complex	-2:cpd11620:0:0:"Reducedferredoxin";-1:cpd00003:0:0:"NAD";-2:cpd00971:0:0:"Na";-1:cpd00067:0:0:"H+";2:cpd11621:0:0:"Oxidizedferredoxin";1:cpd00004:0:0:"NADH";2:cpd00971:1:0:"Na"	(2) cpd11620[0] + (1) cpd00003[0] + (2) cpd00971[0] + (1) cpd00067[0] => (2) cpd11621[0] + (1) cpd00004[0] + (2) cpd00971[1]	(2) Reducedferredoxin[0] + (1) NAD[0] + (2) Na[0] + (1) H+[0] => (2) Oxidizedferredoxin[0] + (1) NADH[0] + (2) Na[1]	>
rxn90054	LDH-Etf_L	LDH-Etf complex (electron bifurcating)	-2:cpd11620:0:0:"Reducedferredoxin";-2:cpd00003:0:0:"NAD";-1:cpd00159:0:0:"L-Lactate";2:cpd11621:0:0:"Oxidizedferredoxin";2:cpd00004:0:0:"NADH";1:cpd00020:0:0:"Pyruvate"	(2) cpd11620[0] + (2) cpd00003[0] + (1) cpd00159[0] => (2) cpd11621[0] + (2) cpd00004[0] + (1) cpd00020[0]	(2) Reducedferredoxin[0] + (2) NAD[0] + (1) L-Lactate[0] => (2) Oxidizedferredoxin[0] + (2) NADH[0] + (1) Pyruvate[0]	>
rxn90055	Na-F0F1ATPase	Na+ F1FO ATP synthase	-1:cpd00008:0:0:"ADP";-1:cpd00009:0:0:"Phosphate";-1:cpd00067:0:0:"H+";-4:cpd00971:1:0:"Na";1:cpd00001:0:0:"H2O";1:cpd00002:0:0:"ATP";4:cpd00971:0:0:"Na"	(1) cpd00008[0] + (1) cpd00009[0] + (1) cpd00067[0] + (4) cpd00971[1] => (1) cpd00001[0] + (1) cpd00002[0] + (4) cpd00971[0]	(1) ADP[0] + (1) Phosphate[0] + (1) H+[0] + (4) Na[1] => (1) H2O[0] + (1) ATP[0] + (4) Na[0]	>
rxn90056	LDH-Etf_D	LDH-Etf complex (electron bifurcating)	-2:cpd11620:0:0:"Reducedferredoxin";-2:cpd00003:0:0:"NAD";-1:cpd00221:0:0:"D-Lactate";2:cpd11621:0:0:"Oxidizedferredoxin";2:cpd00004:0:0:"NADH";1:cpd00020:0:0:"Pyruvate"	(2) cpd11620[0] + (2) cpd00003[0] + (1) cpd00221[0] => (2) cpd11621[0] + (2) cpd00004[0] + (1) cpd00020[0]	(2) Reducedferredoxin[0] + (2) NAD[0] + (1) D-Lactate[0] => (2) Oxidizedferredoxin[0] + (2) NADH[0] + (1) Pyruvate[0]	>
rxn90057	ECHAF	ferredoxin hydrogenase (chemiosmosis)	-4:cpd00067:0:0:"H+";-2:cpd11620:0:0:"Reducedferredoxin";2:cpd11621:0:0:"Oxidizedferredoxin";1:cpd11640:0:0:"H2";2:cpd00067:1:0:"H+"	(4) cpd00067[0] + (2) cpd11620[0] <=> (2) cpd11621[0] + (1) cpd11640[0] + (2) cpd00067[1]	(4) H+[0] + (2) Reducedferredoxin[0] <=> (2) Oxidizedferredoxin[0] + (1) H2[0] + (2) H+[1]	=
rxn90058		Coenzyme B:coenzyme M:methanophenazine oxidoreductase (chemiosmosis)	-3:cpd00067:0:0:"H+";-1:cpd02935:0:0:"CoM-S-S-CoB";-1:cpd08702:0:0:"Dihydromethanophenazine";1:cpd02246:0:0:"CoM";1:cpd02817:0:0:"HTP";1:cpd08701:0:0:"Methanophenazine";2:cpd00067:1:0:"H+"	(3) cpd00067[0] + (1) cpd02935[0] + (1) cpd08702[0] <=> (1) cpd02246[0] + (1) cpd02817[0] + (1) cpd08701[0] + (2) cpd00067[1]	(3) H+[0] + (1) CoM-S-S-CoB[0] + (1) Dihydromethanophenazine[0] <=> (1) CoM[0] + (1) HTP[0] + (1) Methanophenazine[0] + (2) H+[1]	=
rxn90059		hydrogen:2-(2,3-dihydropentaprenyloxy)phenazine oxidoreductase (chemiosmosis)	-2:cpd00067:0:0:"H+";-1:cpd08701:0:0:"Methanophenazine";-1:cpd11640:0:0:"H2";1:cpd08702:0:0:"Dihydromethanophenazine";2:cpd00067:1:0:"H+"	(2) cpd00067[0] + (1) cpd08701[0] + (1) cpd11640[0] <=> (1) cpd08702[0] + (2) cpd00067[1]	(2) H+[0] + (1) Methanophenazine[0] + (1) H2[0] <=> (1) Dihydromethanophenazine[0] + (2) H+[1]	=
rxn90060	inulinase	fructan beta-(2,1)-fructosidase (extracellular)	-1:cpd28763:1:0:"(2,1-beta-D-fructan)";-9:cpd00001:1:0:"H2O";9:cpd00082:1:0:"D-Fructose";1:cpd02298:1:0:"1F-beta-D-Fructosylsucrose"	(1) cpd28763[1] + (9) cpd00001[1] => (9) cpd00082[1] + (1) cpd02298[1]	(1) (2,1-beta-D-fructan)[1] + (9) H2O[1] => (9) D-Fructose[1] + (1) 1F-beta-D-Fructosylsucrose[1]	>
rxn90061	beta-xylosidase	xylan 1,4-beta-xylosidase (extracellular)	-1:cpd00001:1:0:"H2O";-1:cpd12085:1:0:"1,4-beta-D-Xylan";1:cpd00154:1:0:"Xylose"	(1) cpd00001[1] + (1) cpd12085[1] => (1) cpd00154[1]	(1) H2O[1] + (1) 1,4-beta-D-Xylan[1] => (1) Xylose[1]	>
rxn90062	exopolygalacturonase	galacturonan 1,4-α-galacturonidase	-1:cpd21755:0:0:"1-4-alpha-D-galacturonosyl";-2:cpd00001:0:0:"H2O";3:cpd00280:0:0:"D-Galacturonate"	(1) cpd21755[0] + (2) cpd00001[0] => (3) cpd00280[0]	(1) 1-4-alpha-D-galacturonosyl[0] + (2) H2O[0] => (3) D-Galacturonate[0]	>
rxn90063	tagaturonate epimerase	tagaturonate epimerase	-1:cpd00437:0:0:"D-Tagaturonate";1:cpd00672:0:0:"D-Fructuronate"	(1) cpd00437[0] <=> (1) cpd00672[0]	(1) D-Tagaturonate[0] <=> (1) D-Fructuronate[0]	=
rxn90064	homogalacturonate ABC transporter	homogalacturonate ABC transporter	-1:cpd00001:0:0:"H2O";-1:cpd00002:0:0:"ATP";-1:cpd21755:1:0:"1-4-alpha-D-galacturonosyl";1:cpd00008:0:0:"ADP";1:cpd00009:0:0:"Phosphate";1:cpd21755:0:0:"1-4-alpha-D-galacturonosyl";1:cpd00067:0:0:"H+"	(1) cpd00001[0] + (1) cpd00002[0] + (1) cpd21755[1] => (1) cpd00008[0] + (1) cpd00009[0] + (1) cpd21755[0] + (1) cpd00067[0]	(1) H2O[0] + (1) ATP[0] + (1) 1-4-alpha-D-galacturonosyl[1] => (1) ADP[0] + (1) Phosphate[0] + (1) 1-4-alpha-D-galacturonosyl[0] + (1) H+[0]	>
rxn90065	Methylestherified-homogalacturonate ABC transporter	Methylestherified-homogalacturonate ABC transporter	-1:cpd00001:0:0:"H2O";-1:cpd00002:0:0:"ATP";-1:cpd27519:1:0:"Methylesterified-homogalacturonan";1:cpd00008:0:0:"ADP";1:cpd00009:0:0:"Phosphate";1:cpd27519:0:0:"Methylesterified-homogalacturonan";1:cpd00067:0:0:"H+"	(1) cpd00001[0] + (1) cpd00002[0] + (1) cpd27519[1] => (1) cpd00008[0] + (1) cpd00009[0] + (1) cpd27519[0] + (1) cpd00067[0]	(1) H2O[0] + (1) ATP[0] + (1) Methylesterified-homogalacturonan[1] => (1) ADP[0] + (1) Phosphate[0] + (1) Methylesterified-homogalacturonan[0] + (1) H+[0]	>
rxn90066	Exo-poly-alpha-galacturonosidase	Exo-poly-alpha-galacturonosidase	-1:cpd21755:0:0:"1-4-alpha-D-galacturonosyl";-1:cpd00001:0:0:"H2O";1:cpd01532:0:0:"Digalacturonate";1:cpd00280:0:0:"D-Galacturonate"	(1) cpd21755[0] + (1) cpd00001[0] => (1) cpd01532[0] + (1) cpd00280[0]	(1) 1-4-alpha-D-galacturonosyl[0] + (1) H2O[0] => (1) Digalacturonate[0] + (1) D-Galacturonate[0]	>
rxn90067	L-KDF-aldolase	L-2-keto-3-deoxyfuconate aldolase	-1:cpd02387:0:0:"2-Dehydro-3-deoxy-L-fuconate";1:cpd00334:0:0:"L-Lactaldehyde";1:cpd00020:0:0:"Pyruvate"	(1) cpd02387[0] => (1) cpd00334[0] + (1) cpd00020[0]	(1) 2-Dehydro-3-deoxy-L-fuconate[0] => (1) L-Lactaldehyde[0] + (1) Pyruvate[0]	>
New Metabolites
id	abbreviation	name	formula	mass	source	inchikey	charge	smiles
cpd90001	2fl	2-fucosyllactose	C18H32O15	488.439	pubchem	SNFSYLYCDAVZGP-ZTFPOLCTSA-N	0	CC1C(C(C(C(O1)OC2C(C(C(OC2OC(C(CO)O)C(C(C=O)O)O)CO)O)O)O)O)O
cpd90002	L-2,4-diketo-3-deoxyfuconate	L-2,4-diketo-3-deoxyfuconate	C6H7O5	10000000	gapseq.added		-1	null
cpd90003	starch (n=27, 3xalpha1-6, 23xalpha1-4)	starch (n=27, 3xalpha1-6, 23xalpha1-4)	C162H272O136	4395.819	gapseq.added	QZVGDKBSRWMVTK-PPFAGOBNSA-N	0	OC[C@H]1O[C@H](O[C@H]2[C@H](O)[C@@H](O)[C@@H](O[C@H]3[C@H](O)[C@@H](O)[C@@H](OC[C@H]4O[C@H](O[C@H]5[C@H](O)[C@@H](O)[C@@H](O[C@H]6[C@H](O)[C@@H](O)[C@@H](O[C@H]7[C@H](O)[C@@H](O)[C@@H](O[C@H]8[C@H](O)[C@@H](O)[C@@H](OC[C@H]9O[C@H](O[C@H]%10[C@H](O)[C@@H](O)[C@@H](O[C@H]%11[C@H](O)[C@@H](O)[C@@H](O[C@H]%12[C@H](O)[C@@H](O)[C@@H](O[C@H]%13[C@H](O)[C@@H](O)[C@@H](O)O[C@@H]%13CO)O[C@@H]%12CO)O[C@@H]%…
cpd90004	starch (n=19, 3xalpha1-6, 15xalpha1-4)	starch (n=19, 3xalpha1-6, 15xalpha1-4)	C114H192O96	3098.692	gapseq.added	CZXISCMMGVOTNX-VSHPVVSGSA-N	0	OC[C@H]1O[C@H](OC[C@H]2O[C@H](O[C@H]3[C@H](O)[C@@H](O)[C@@H](O[C@H]4[C@H](O)[C@@H](O)[C@@H](O[C@H]5[C@H](O)[C@@H](O)[C@@H](O[C@H]6[C@H](O)[C@@H](O)[C@@H](OC[C@H]7O[C@H](O[C@H]8[C@H](O)[C@@H](O)[C@@H](O[C@H]9[C@H](O)[C@@H](O)[C@@H](O[C@H]%10[C@H](O)[C@@H](O)[C@@H](O[C@H]%11[C@H](O)[C@@H](O)[C@@H](O)O[C@@H]%11CO)O[C@@H]%10CO)O[C@@H]9CO)O[C@@H]8CO)[C@H](O)[C@@H](O)[C@@H]7O[C@H]7O[C@H](CO)[C@@H](O[C@…
cpd90005	Maltooctaose	malto-8-ose	C48H82O41	1315.16	gapseq.added	RUJILUJOOCOSRO-BZLDDXCSNA-N	0	OC[C@H]1O[C@H](O[C@H]2[C@H](O)[C@@H](O)[C@@H](O[C@H]3[C@H](O)[C@@H](O)[C@@H](O[C@H]4[C@H](O)[C@@H](O)[C@@H](O[C@H]5[C@H](O)[C@@H](O)[C@@H](O[C@H]6[C@H](O)[C@@H](O)[C@@H](O[C@H]7[C@H](O)[C@@H](O)[C@@H](O[C@H]8[C@H](O)[C@@H](O)[C@@H](O)O[C@@H]8CO)O[C@@H]7CO)O[C@@H]6CO)O[C@@H]5CO)O[C@@H]4CO)O[C@@H]3CO)O[C@@H]2CO)[C@H](O)[C@@H](O)[C@@H]1O
cpd90006	Maltoundecaose	malto-11-ose	C66H112O56	1801.565	gapseq.added	DZIFDDFXDDGQOX-MVXKQAGXNA-N	0	OC[C@H]1O[C@H](O[C@H]2[C@H](O)[C@@H](O)[C@@H](O[C@H]3[C@H](O)[C@@H](O)[C@@H](O[C@H]4[C@H](O)[C@@H](O)[C@@H](O[C@H]5[C@H](O)[C@@H](O)[C@@H](O[C@H]6[C@H](O)[C@@H](O)[C@@H](O[C@H]7[C@H](O)[C@@H](O)[C@@H](O[C@H]8[C@H](O)[C@@H](O)[C@@H](O[C@H]9[C@H](O)[C@@H](O)[C@@H](O[C@H]%10[C@H](O)[C@@H](O)[C@@H](O[C@H]%11[C@H](O)[C@@H](O)[C@@H](O)O[C@@H]%11CO)O[C@@H]%10CO)O[C@@H]9CO)O[C@@H]8CO)O[C@@H]7CO)O[C@@H]6C…
cpd90007	Maltohexaose	malto-6-ose	C36H62O31	990.8605	gapseq.added	OCIBBXPLUVYKCH-CCDPAPOINA-N	0	OC[C@H]1O[C@H](O[C@H]2[C@H](O)[C@@H](O)[C@@H](O[C@H]3[C@H](O)[C@@H](O)[C@@H](O[C@H]4[C@H](O)[C@@H](O)[C@@H](O[C@H]5[C@H](O)[C@@H](O)[C@@H](O[C@H]6[C@H](O)[C@@H](O)[C@@H](O)O[C@@H]6CO)O[C@@H]5CO)O[C@@H]4CO)O[C@@H]3CO)O[C@@H]2CO)[C@H](O)[C@@H](O)[C@@H]1O
cpd90008	Maltotridecaose	malto-13-ose	C78H132O66	2125.847	gapseq.added	QPDCINZOSJUBQN-MELGIHPSNA-N	0	OC[C@H]1O[C@H](O[C@H]2[C@H](O)[C@@H](O)[C@@H](O[C@H]3[C@H](O)[C@@H](O)[C@@H](O[C@H]4[C@H](O)[C@@H](O)[C@@H](O[C@H]5[C@H](O)[C@@H](O)[C@@H](O[C@H]6[C@H](O)[C@@H](O)[C@@H](O[C@H]7[C@H](O)[C@@H](O)[C@@H](O[C@H]8[C@H](O)[C@@H](O)[C@@H](O[C@H]9[C@H](O)[C@@H](O)[C@@H](O[C@H]%10[C@H](O)[C@@H](O)[C@@H](O[C@H]%11[C@H](O)[C@@H](O)[C@@H](O[C@H]%12[C@H](O)[C@@H](O)[C@@H](O[C@H]%13[C@H](O)[C@@H](O)[C@@H](O)O[…
cpd90009	[1-(2-amino-7-methyl-4-oxo-7,8-dihydro-3H-pteridin-6-yl)]ethyl-(4-aminophenyl)-1-deoxy-D-ribitol 5'-phosphate	[1-(2-amino-7-methyl-4-oxo-7,8-dihydro-3H-pteridin-6-yl)]ethyl-(4-aminophenyl)-1-deoxy-D-ribitol 5'-phosphate	C20H27N6O8P	510.44	MetaCyc	ZFQSHDINJYPMCG-LBCWATLXSA-L	-2	C[C@H](C1([C@H](C)NC2(/N=C(N)\NC(C(/N=1)=2)=O)))NC3(\C=C/C(\C[C@@H]([C@@H]([C@@H](COP([O-])(=O)[O-])O)O)O)=C\C=3)
cpd90010	[1-(2-amino-7-methyl-4-oxo-7,8-dihydro-3H-pteridin-6-yl)]ethyl-(4-aminophenyl)-1-deoxy-D-ribitol	[1-(2-amino-7-methyl-4-oxo-7,8-dihydro-3H-pteridin-6-yl)]ethyl-(4-aminophenyl)-1-deoxy-D-ribitol	C20H28N6O5	432.48	MetaCyc	DRRFDRHVSLHJGW-LBCWATLXSA-N	0	C[C@H](C1([C@H](C)NC2(/N=C(N)\NC(C(/N=1)=2)=O)))NC3(\C=C/C(\C[C@@H]([C@@H]([C@@H](CO)O)O)O)=C\C=3)
cpd90011	[1-(2-amino-7-methyl-4-oxo-7,8-dihydro-3H-pteridin-6-yl)]ethyl-(4-aminophenyl)-1-deoxy-5-[1-alpha-D-ribofuranosyl 5-phosphate]-D-ribitol	[1-(2-amino-7-methyl-4-oxo-7,8-dihydro-3H-pteridin-6-yl)]ethyl-(4-aminophenyl)-1-deoxy-5-[1-alpha-D-ribofuranosyl 5-phosphate]-D-ribitol	C25H35N6O12P	642.56	MetaCyc	WKBKOGZMQJTIED-IAYFEUEDSA-L	-2	C[C@H](C1([C@H](C)NC2(/N=C(N)\NC(C(/N=1)=2)=O)))NC4(\C=C/C(\C[C@@H]([C@@H]([C@@H](CO[C@@H]3([C@H](O)[C@H](O)[C@@H](COP([O-])(=O)[O-])O3))O)O)O)=C\C=4)
cpd90012	[1-(2-amino-7-methyl-4-oxo-7,8-dihydro-3H-pteridin-6-yl)]ethyl-(4-aminophenyl)-1-deoxy-5-[1-alpha-D-ribofuranosyl triphosphate]-D-ribitol	[1-(2-amino-7-methyl-4-oxo-7,8-dihydro-3H-pteridin-6-yl)]ethyl-(4-aminophenyl)-1-deoxy-5-[1-alpha-D-ribofuranosyl triphosphate]-D-ribitol	C25H35N6O18P3	800.5	MetaCyc	VQNWNPAEGLRVCS-IAYFEUEDSA-J	-4	C[C@H](C1([C@H](C)NC2(/N=C(N)\NC(C(/N=1)=2)=O)))NC4(\C=C/C(\C[C@@H]([C@@H]([C@@H](CO[C@@H]3([C@H](O)[C@H](O)[C@@H](COP([O-])(=O)OP([O-])(=O)OP([O-])(=O)[O-])O3))O)O)O)=C\C=4)

## Sheet: S2
Table S2
Organisms included in fermentation product validation test.
RefSeq Genome Assembly	Organism name	Reported fermentation end products	Reference
GCF_000005845.2_ASM584v2	Escherichia coli str. K-12 substr. MG1655	acetic acid, formic acid, ethanol, succinic acid, H2, DL-lactic acid	10.1016/j.cels.2016.08.013
GCF_000008345.1_ASM834v1	Cutibacterium acnes KPA171202	propionic acid, acetic acid, DL-lactic acid	10.1371/journal.pone.0055380
GCF_000008545.1_ASM854v1	Thermotoga maritima MSB8	acetic acid, H2	10.1080/09593330.2010.484076
GCF_000008765.1_ASM876v1	Clostridium acetobutylicum ATCC 824	butyric acid, n-butanol, ethanol, acetic acid, acetone, H2	10.1016/0032-9592(95)85001-5
GCF_000011065.1_ASM1106v1	Bacteroides thetaiotaomicron VPI-5482	acetic acid, propionic acid, formic acid, H2	10.1073/pnas.0602187103; 10.1016/j.cmi.2019.04.008
GCF_000011985.1_ASM1198v1	Lactobacillus acidophilus NCFM	DL-lactic acid, acetic acid	10.3934/microbiol.2018.4.665
GCF_000013285.1_ASM1328v1	Clostridium perfringens ATCC 13124	butyric acid, acetic acid, H2, ethanol, DL-lactic acid, propionic acid, formic acid	PMC385772, 10.4315/0362-028X-51.4.283, 0.1007/s00449-014-1146-0
GCF_000020425.1_ASM2042v1	Bifidobacterium longum subsp. infantis ATCC 15697	acetic acid, DL-lactic acid	10.1007/s00253-004-1603-9
GCF_000020605.1_ASM2060v1	[Eubacterium] rectale ATCC 33656	butyric acid, H2, formic acid, DL-lactic acid	10.1099/ijs.0.2008/004580-0
GCF_000022965.1_ASM2296v1	Bifidobacterium animalis subsp. lactis DSM 10140	acetic acid, DL-lactic acid	10.3923/ajft.2015.184.194
GCF_000025885.1_ASM2588v1	Aminobacterium colombiense DSM 12261	propionic acid, acetic acid, H2	10.4056/sigs.902116
GCF_000056065.1_ASM5606v1	Lactobacillus delbrueckii subsp. bulgaricus ATCC 11842	DL-lactic acid, acetic acid	10.3934/microbiol.2018.4.665
GCF_000143845.1_ASM14384v1	Olsenella uli DSM 7084	DL-lactic acid, acetic acid, formic acid	10.4056/sigs.1082860
GCF_000144405.1_ASM14440v1	Prevotella melaninogenica ATCC 25845	acetic acid, succinic acid	10.1099/00207713-42-4-536
GCF_000160535.1_ASM16053v1	Prevotella bergensis DSM 17361	acetic acid, succinic acid	10.1099/ijs.0.63888-0
GCF_000173975.1_ASM17397v1	Anaerobutyricum hallii DSM 3353	butyric acid, H2	10.1099/ijsem.0.003041
GCF_000175255.2_ASM17525v2	Zymomonas mobilis subsp. mobilis ATCC 10988	ethanol	10.1111/1751-7915.12408
GCF_000389635.1_ASM38963v1	Clostridium pasteurianum BC1	acetic acid, butyric acid, H2	10.1186/s12934-016-0497-4
GCF_000392875.1_Ente_faec_ATCC_19433_V1	Enterococcus faecalis ATCC 19433	acetic acid, formic acid, DL-lactic acid, ethanol	PMC3255604
GCF_000469345.1_ASM46934v1	Eubacterium ramulus ATCC 29099	butyric acid, acetic acid, H2, ethanol	10.1024/0300-9831.73.2.79
GCF_001456065.2_ASM145606v2	Clostridium butyricum KNU-L09	acetic acid, butyric acid, formic acid, H2	PMID: 16535195 ; PMC5455137; 10.1016/j.ijhydene.2011.05.189
GCF_001561955.1_ASM156195v1	Anaerotignum propionicum DSM 1682	propionic acid, acetic acid	PMID: 16561227
GCF_000162015.1_ASM16201v1	Faecalibacterium prausnitzii A2-165	butyric acid, DL-lactic acid, formic acid	10.1099/00207713-52-6-2141
GCF_000203855.3_ASM20385v3	Lactobacillus plantarum WCFS1	acetic acid, DL-lactic acid	10.1074/jbc.M606263200

## Sheet: S3
Table S3
Organisms used in modelling of the anaerobic food web of the human gut microbiome.
RefSeq Assembly ID	Organism name	Reconstruction method
GCF_000173975.1	Anaerobutyricum hallii DSM 3353	gapseq / ModelSEED / CarveMe
GCF_000025985.1	Bacteroides fragilis NCTC 9343	gapseq / ModelSEED / CarveMe
GCF_001314975.1	Bacteroides thetaiotaomicron	gapseq / ModelSEED / CarveMe
GCF_000196555.1	Bifidobacterium longum subsp. longum JCM 1217	gapseq / ModelSEED / CarveMe
GCF_000157975.1	Blautia hydrogenotrophica DSM 10507	gapseq / ModelSEED / CarveMe
GCF_000013285.1	Clostridium perfringens ATCC 13124	gapseq / ModelSEED / CarveMe
GCF_003434235.1	Coprococcus catus	gapseq / ModelSEED / CarveMe
GCF_000155875.1	Coprococcus comes ATCC 27758	gapseq / ModelSEED / CarveMe
GCF_000154425.1	Coprococcus eutactus ATCC 27759	gapseq / ModelSEED / CarveMe
GCF_000189295.2	Desulfovibrio desulfuricans ND132	gapseq / ModelSEED / CarveMe
GCF_000391485.2	Enterococcus faecalis EnGen0107	gapseq / ModelSEED / CarveMe
GCF_000005845.2	Escherichia coli str. K-12 substr. MG1655	gapseq / ModelSEED / CarveMe
GCF_000162015.1	Faecalibacterium prausnitzii A2-165	gapseq / ModelSEED / CarveMe
GCF_003047065.1	Lactobacillus acidophilus	gapseq / ModelSEED / CarveMe
GCF_001304715.1	Megasphaera elsdenii 14-14	gapseq / ModelSEED / CarveMe
GCF_000195895.1	Methanosarcina barkeri str. Fusaro	manually curated (BiGG-ID: iAF692)
GCF_000144405.1	Prevotella melaninogenica ATCC 25845	gapseq / ModelSEED / CarveMe
GCF_900101355.1	Ruminococcus bromii	gapseq / ModelSEED / CarveMe
GCF_000006945.2	Salmonella enterica subsp. enterica serovar Typhimurium str. LT2	gapseq / ModelSEED / CarveMe
GCF_900637515.1	Veillonella dispar	gapseq / ModelSEED / CarveMe

## Sheet: S4
Table S4
References for substance production and consumption in anaerobic gut communities (as used for Supplementary Figure S2).
Organism	Acetate.prod	Acetate.up	Butyrate.prod	Butyrate.up	Ethanol.prod	Ethanol.up	Formate.prod	Formate.up	H2.prod	H2.up	H2S.prod	H2S.up	Lactate.prod	Lactate.up	Methane.prod	Methane.up	Propionate.prod	Propionate.up	Succinate.prod	Succinate.up
Anaerobutyricum hallii		[2]	[2]						[5]					[2]			[3]
Bacteroides fragilis	[6]				[6]		[6]		[6]								[6]		[2]	[6]
Bacteroides thetaiotaomicron	[5]				[6]		[5]		[6]								[5]		[2]	[6]
Bifidobacterium longum	[5]				[6]		[6]						[5]
Blautia hydrogenotrophica	[2]				[6]		[6]	[2]		[2]			[6]				[6]
Clostridium perfringens	[1]		[1]		[5]	[6]	[5]		[5]				[5]	[6]			[6]	[6]
Coprococcus catus	[6]	[2]	[2]		[6]				[6]				[6]	[2]			[2]
Coprococcus comes	[6]	[6]	[2]		[6]				[6]				[6]	[6]			[6]
Coprococcus eutactus	[6]	[6]	[2]		[6]				[6]				[6]	[6]			[6]
Desulfovibrio desulfuricans										[2]	[2]			[7]
Enterococcus faecalis													[5]
Escherichia coli	[5]				[5]		[5]		[5]				[5]						[5]
Faecalibacterium prausnitzii		[2]	[2]				[6]		[6]
Lactobacillus acidophilus	[5]												[5]						[5]
Megasphaera elsdenii														[2]			[2]
Methanosarcina barkeri		[5]								[5]					[5]
Prevotella melaninogenica	[5]						[6]										[6]		[5]	[6]
Ruminococcus bromii	[1]				[2]		[6]						[6]				[2]		[6]
Salmonella enterica	[1]				[1]		[1]		[1]				[1]				[2]		[1]
Veillonella dispar	[6]				[6]		[6]		[6]				[6]	[2]					[2]	[6]
[1] Rivera-Chavez2015 - The Pyromaniac Inside You: Salmonella Metabolism in the Host Gut
[2] Louis2014 - The gut microbiota, bacterial metabolites and colorectal cancer.
[3] Shetty2018 - Reclassification of Eubacterium hallii as Anaerobutyricum hallii gen. nov., comb. nov., and description of Anaerobutyricum soehngenii sp. nov., a butyrate and propionate-producing bacterium from infant faeces.
[4] Sieber2012 - Genomic Insights into Syntrophy: The Paradigm for Anaerobic Metabolic Cooperation
[5] cf. Reference in Suppl. table S1
[6] Oliphant2019 - Macronutrient metabolism by the human gut microbiome: major fermentation by-products and their impact on host health.
[7] Stams1982 - Oxygen-labile l(+) lactate dehydrogenase activity in Desulfovibrio desulfuricans

## Sheet: S5
Table S5
127 Species-level genome bins (SGBs) from Pasolli et al. (2019, Cell) and 1270 mapped reference genome assemblies from RefSeq.
#Query_org (SGB-ID)	Reference_assembly	Ref_name	MASH_distance	Genus	Order	Type_strain
QS--AsnicarF_2017__MV_FEI1_t1Q14__bin_9	GCF_001052135	Enterobacter_asburiae	0.0236	Enterobacter	Enterobacterales	FALSE
QS--AsnicarF_2017__MV_FEI1_t1Q14__bin_9	GCF_001052355	Enterobacter_asburiae	0.0236	Enterobacter	Enterobacterales	FALSE
QS--AsnicarF_2017__MV_FEI1_t1Q14__bin_9	GCF_000801755	Enterobacter_sp._E20	0.0264	Enterobacter	Enterobacterales	FALSE
QS--AsnicarF_2017__MV_FEI1_t1Q14__bin_9	GCF_001719105	Enterobacter_sp._HK169	0.0267	Enterobacter	Enterobacterales	FALSE
QS--AsnicarF_2017__MV_FEI1_t1Q14__bin_9	GCF_001060045	Enterobacter_asburiae	0.0282	Enterobacter	Enterobacterales	FALSE
QS--AsnicarF_2017__MV_FEI1_t1Q14__bin_9	GCF_001463035	Enterobacter_sp._K66-74	0.0282	Enterobacter	Enterobacterales	FALSE
QS--AsnicarF_2017__MV_FEI1_t1Q14__bin_9	GCF_001482565	Enterobacter_asburiae	0.0287	Enterobacter	Enterobacterales	FALSE
QS--AsnicarF_2017__MV_FEI1_t1Q14__bin_9	GCF_900129625	Pantoea_sesami	0.0287	Pantoea	Enterobacterales	FALSE
QS--AsnicarF_2017__MV_FEI1_t1Q14__bin_9	GCF_000632395	Enterobacter_asburiae_L1	0.0368	Enterobacter	Enterobacterales	FALSE
QS--AsnicarF_2017__MV_FEI1_t1Q14__bin_9	GCF_000799205	Enterobacter_asburiae	0.0371	Enterobacter	Enterobacterales	FALSE
QS--AsnicarF_2017__MV_FEI4_t2Q15__bin_2	GCF_001810115	Lactobacillus_sp._HMSC078F07	0.0018	Lactobacillus	Lactobacillales	FALSE
QS--AsnicarF_2017__MV_FEI4_t2Q15__bin_2	GCF_001809765	Lactobacillus_sp._HMSC064F12	0.0027	Lactobacillus	Lactobacillales	FALSE
QS--AsnicarF_2017__MV_FEI4_t2Q15__bin_2	GCF_001815435	Lactobacillus_sp._HMSC073D04	0.0028	Lactobacillus	Lactobacillales	FALSE
QS--AsnicarF_2017__MV_FEI4_t2Q15__bin_2	GCF_001809645	Lactobacillus_sp._HMSC068B07	0.0039	Lactobacillus	Lactobacillales	FALSE
QS--AsnicarF_2017__MV_FEI4_t2Q15__bin_2	GCF_001590655	Lactobacillus_rhamnosus	0.0211	Lactobacillus	Lactobacillales	FALSE
QS--AsnicarF_2017__MV_FEI4_t2Q15__bin_2	GCF_000233755	Lactobacillus_rhamnosus_ATCC_8530	0.0213	Lactobacillus	Lactobacillales	FALSE
QS--AsnicarF_2017__MV_FEI4_t2Q15__bin_2	GCF_000418495	Lactobacillus_rhamnosus_LOCK908	0.0214	Lactobacillus	Lactobacillales	FALSE
QS--AsnicarF_2017__MV_FEI4_t2Q15__bin_2	GCF_000026525	Lactobacillus_rhamnosus_Lc_705	0.0214	Lactobacillus	Lactobacillales	FALSE
QS--AsnicarF_2017__MV_FEI4_t2Q15__bin_2	GCF_001807635	Lactobacillus_sp._HMSC17G08	0.0216	Lactobacillus	Lactobacillales	FALSE
QS--AsnicarF_2017__MV_FEI4_t2Q15__bin_2	GCF_000418475	Lactobacillus_rhamnosus_LOCK900	0.0216	Lactobacillus	Lactobacillales	FALSE
QS--AsnicarF_2017__MV_FEI4_t2Q15__bin_5	GCF_001767275	Pediococcus_acidilactici	0.007	Pediococcus	Lactobacillales	FALSE
QS--AsnicarF_2017__MV_FEI4_t2Q15__bin_5	GCF_002174215	Pediococcus_acidilactici	0.0125	Pediococcus	Lactobacillales	FALSE
QS--AsnicarF_2017__MV_FEI4_t2Q15__bin_5	GCF_002173575	Pediococcus_acidilactici	0.0125	Pediococcus	Lactobacillales	FALSE
QS--AsnicarF_2017__MV_FEI4_t2Q15__bin_5	GCF_002173595	Pediococcus_acidilactici	0.0125	Pediococcus	Lactobacillales	FALSE
QS--AsnicarF_2017__MV_FEI4_t2Q15__bin_5	GCF_001437115	Pediococcus_acidilactici	0.0129	Pediococcus	Lactobacillales	TRUE
QS--AsnicarF_2017__MV_FEI4_t2Q15__bin_5	GCF_000319265	Pediococcus_acidilactici_NGRI_0510Q	0.013	Pediococcus	Lactobacillales	TRUE
QS--AsnicarF_2017__MV_FEI4_t2Q15__bin_5	GCF_001922325	Pediococcus_acidilactici	0.013	Pediococcus	Lactobacillales	FALSE
QS--AsnicarF_2017__MV_FEI4_t2Q15__bin_5	GCF_000380265	Pediococcus_acidilactici_D3	0.019	Pediococcus	Lactobacillales	FALSE
QS--AsnicarF_2017__MV_FEI4_t2Q15__bin_5	GCF_000235805	Pediococcus_acidilactici_MA18/5M	0.0265	Pediococcus	Lactobacillales	FALSE
QS--AsnicarF_2017__MV_FEI4_t2Q15__bin_5	GCF_000146325	Pediococcus_acidilactici_DSM_20284	0.0267	Pediococcus	Lactobacillales	TRUE
QS--BackhedF_2015__SID105_12M__bin_10	GCF_001514555	Escherichia_albertii	0.0147	Escherichia	Enterobacterales	FALSE
QS--BackhedF_2015__SID105_12M__bin_10	GCF_001549955	Escherichia_albertii	0.0152	Escherichia	Enterobacterales	FALSE
QS--BackhedF_2015__SID105_12M__bin_10	GCF_001514685	Escherichia_albertii	0.0154	Escherichia	Enterobacterales	FALSE
QS--BackhedF_2015__SID105_12M__bin_10	GCF_001514705	Escherichia_albertii	0.0155	Escherichia	Enterobacterales	FALSE
QS--BackhedF_2015__SID105_12M__bin_10	GCF_001514575	Escherichia_albertii	0.0156	Escherichia	Enterobacterales	FALSE
QS--BackhedF_2015__SID105_12M__bin_10	GCF_001514645	Escherichia_albertii	0.0161	Escherichia	Enterobacterales	FALSE
QS--BackhedF_2015__SID105_12M__bin_10	GCF_000512125	Escherichia_albertii_KF1	0.0167	Escherichia	Enterobacterales	FALSE
QS--BackhedF_2015__SID105_12M__bin_10	GCF_001514625	Escherichia_albertii	0.0167	Escherichia	Enterobacterales	FALSE
QS--BackhedF_2015__SID105_12M__bin_10	GCF_001514595	Escherichia_albertii	0.0177	Escherichia	Enterobacterales	FALSE
QS--BackhedF_2015__SID105_12M__bin_10	GCF_001514665	Escherichia_albertii	0.0179	Escherichia	Enterobacterales	FALSE
QS--BackhedF_2015__SID105_4M__bin_1	GCF_000213865	Bifidobacterium_breve_ACS-071-V-Sch8b	0.0109	Bifidobacterium	Bifidobacteriales	FALSE
QS--BackhedF_2015__SID105_4M__bin_1	GCF_000569055	Bifidobacterium_breve_689b	0.0125	Bifidobacterium	Bifidobacteriales	FALSE
QS--BackhedF_2015__SID105_4M__bin_1	GCF_000569075	Bifidobacterium_breve_S27	0.0125	Bifidobacterium	Bifidobacteriales	FALSE
QS--BackhedF_2015__SID105_4M__bin_1	GCF_000568955	Bifidobacterium_breve_12L	0.0126	Bifidobacterium	Bifidobacteriales	FALSE
QS--BackhedF_2015__SID105_4M__bin_1	GCF_000568975	Bifidobacterium_breve_JCM_7017	0.0126	Bifidobacterium	Bifidobacteriales	FALSE
QS--BackhedF_2015__SID105_4M__bin_1	GCF_000569035	Bifidobacterium_breve_NCFB_2258	0.013	Bifidobacterium	Bifidobacteriales	FALSE
QS--BackhedF_2015__SID105_4M__bin_1	GCF_001025175	Bifidobacterium_breve_DSM_20213_=_JCM_1192	0.0137	Bifidobacterium	Bifidobacteriales	TRUE
QS--BackhedF_2015__SID105_4M__bin_1	GCF_000220135	Bifidobacterium_breve_UCC2003	0.0144	Bifidobacterium	Bifidobacteriales	FALSE
QS--BackhedF_2015__SID105_4M__bin_1	GCF_001990225	Bifidobacterium_breve	0.0175	Bifidobacterium	Bifidobacteriales	FALSE
QS--BackhedF_2015__SID105_4M__bin_1	GCF_001281425	Bifidobacterium_breve	0.0182	Bifidobacterium	Bifidobacteriales	FALSE
QS--BackhedF_2015__SID10_4M__bin_11	GCF_000025985	Bacteroides_fragilis_NCTC_9343	0.0078	Bacteroides	Bacteroidales	TRUE
QS--BackhedF_2015__SID10_4M__bin_11	GCF_001580105	Bacteroides_cellulosilyticus	0.008	Bacteroides	Bacteroidales	FALSE
QS--BackhedF_2015__SID10_4M__bin_11	GCF_001682215	Bacteroides_fragilis	0.0089	Bacteroides	Bacteroidales	FALSE
QS--BackhedF_2015__SID10_4M__bin_11	GCF_000162135	Bacteroides_sp._2_1_16	0.0111	Bacteroides	Bacteroidales	FALSE
QS--BackhedF_2015__SID10_4M__bin_11	GCF_000965785	Bacteroides_fragilis	0.0116	Bacteroides	Bacteroidales	FALSE
QS--BackhedF_2015__SID10_4M__bin_11	GCF_001286525	Bacteroides_fragilis	0.0116	Bacteroides	Bacteroidales	FALSE
QS--BackhedF_2015__SID10_4M__bin_11	GCF_000159855	Bacteroides_sp._3_2_5	0.0122	Bacteroides	Bacteroidales	FALSE
QS--BackhedF_2015__SID10_4M__bin_11	GCF_000210835	Bacteroides_fragilis_638R	0.0128	Bacteroides	Bacteroidales	FALSE
QS--BackhedF_2015__SID10_4M__bin_11	GCF_000273115	Bacteroides_fragilis_CL03T12C07	0.0129	Bacteroides	Bacteroidales	FALSE
QS--BackhedF_2015__SID10_4M__bin_11	GCF_000273095	Bacteroides_fragilis_CL03T00C08	0.0129	Bacteroides	Bacteroidales	FALSE
QS--BackhedF_2015__SID133_4M__bin_6	GCF_002160605	Bacteroides_dorei	0.0122	Bacteroides	Bacteroidales	FALSE
QS--BackhedF_2015__SID133_4M__bin_6	GCF_001640865	Bacteroides_dorei_CL03T12C01	0.0125	Bacteroides	Bacteroidales	FALSE
QS--BackhedF_2015__SID133_4M__bin_6	GCF_002161715	Bacteroides_dorei	0.0125	Bacteroides	Bacteroidales	FALSE
QS--BackhedF_2015__SID133_4M__bin_6	GCF_000156075	Bacteroides_dorei_DSM_17855	0.0129	Bacteroides	Bacteroidales	TRUE
QS--BackhedF_2015__SID133_4M__bin_6	GCF_000158335	Bacteroides_dorei_5_1_36/D4	0.0129	Bacteroides	Bacteroidales	FALSE
QS--BackhedF_2015__SID133_4M__bin_6	GCF_000162195	Bacteroides_sp._3_1_33FAA	0.0131	Bacteroides	Bacteroidales	FALSE
QS--BackhedF_2015__SID133_4M__bin_6	GCF_000157075	Bacteroides_sp._9_1_42FAA	0.014	Bacteroides	Bacteroidales	FALSE
QS--BackhedF_2015__SID133_4M__bin_6	GCF_000273035	Bacteroides_dorei_CL02T00C15	0.0147	Bacteroides	Bacteroidales	FALSE
QS--BackhedF_2015__SID133_4M__bin_6	GCF_000273055	Bacteroides_dorei_CL02T12C06	0.0147	Bacteroides	Bacteroidales	FALSE
QS--BackhedF_2015__SID133_4M__bin_6	GCF_000178195	Bacteroides_vulgatus_PC510	0.0432	Bacteroides	Bacteroidales	FALSE
QS--BackhedF_2015__SID150_B__bin_1	GCF_000174395	Enterococcus_faecium_DO	0.0069	Enterococcus	Lactobacillales	FALSE
QS--BackhedF_2015__SID150_B__bin_1	GCF_001838605	Enterococcus_sp._HMSC34G12	0.0074	Enterococcus	Lactobacillales	FALSE
QS--BackhedF_2015__SID150_B__bin_1	GCF_001721085	Enterococcus_faecium	0.0075	Enterococcus	Lactobacillales	FALSE
QS--BackhedF_2015__SID150_B__bin_1	GCF_001814465	Enterococcus_sp._HMSC060E05	0.0076	Enterococcus	Lactobacillales	FALSE
QS--BackhedF_2015__SID150_B__bin_1	GCF_001836555	Enterococcus_sp._HMSC060D07	0.0077	Enterococcus	Lactobacillales	FALSE
QS--BackhedF_2015__SID150_B__bin_1	GCF_001836575	Enterococcus_sp._HMSC060D09	0.0077	Enterococcus	Lactobacillales	FALSE
QS--BackhedF_2015__SID150_B__bin_1	GCF_001809335	Enterococcus_sp._HMSC077E04	0.0081	Enterococcus	Lactobacillales	FALSE
QS--BackhedF_2015__SID150_B__bin_1	GCF_001811925	Enterococcus_sp._HMSC077E07	0.0081	Enterococcus	Lactobacillales	FALSE
QS--BackhedF_2015__SID150_B__bin_1	GCF_001721005	Enterococcus_faecium	0.0083	Enterococcus	Lactobacillales	FALSE
QS--BackhedF_2015__SID150_B__bin_1	GCF_001835885	Enterococcus_sp._HMSC034B11	0.0084	Enterococcus	Lactobacillales	FALSE
QS--BackhedF_2015__SID1_4M__bin_2	GCF_001816065	Lactobacillus_sp._HMSC25A02	0.004	Lactobacillus	Lactobacillales	FALSE
QS--BackhedF_2015__SID1_4M__bin_2	GCF_001244395	Lactobacillus_paracasei	0.0083	Lactobacillus	Lactobacillales	FALSE
QS--BackhedF_2015__SID1_4M__bin_2	GCF_002079285	Lactobacillus_paracasei	0.01	Lactobacillus	Lactobacillales	FALSE
QS--BackhedF_2015__SID1_4M__bin_2	GCF_002257625	Lactobacillus_paracasei	0.0125	Lactobacillus	Lactobacillales	FALSE
QS--BackhedF_2015__SID1_4M__bin_2	GCF_000019245	Lactobacillus_casei_str._Zhang	0.0145	Lactobacillus	Lactobacillales	FALSE
QS--BackhedF_2015__SID1_4M__bin_2	GCF_000309565	Lactobacillus_casei_12A	0.0145	Lactobacillus	Lactobacillales	FALSE
QS--BackhedF_2015__SID1_4M__bin_2	GCF_000155515	Lactobacillus_paracasei_subsp._paracasei_8700:2	0.0147	Lactobacillus	Lactobacillales	FALSE
QS--BackhedF_2015__SID1_4M__bin_2	GCF_000194785	Lactobacillus_casei_LC2W	0.015	Lactobacillus	Lactobacillales	FALSE
QS--BackhedF_2015__SID1_4M__bin_2	GCF_000388095	Lactobacillus_casei_LcY	0.015	Lactobacillus	Lactobacillales	FALSE
QS--BackhedF_2015__SID1_4M__bin_2	GCF_000014525	Lactobacillus_paracasei_ATCC_334	0.015	Lactobacillus	Lactobacillales	FALSE
QS--BackhedF_2015__SID203_12M__bin_3	GCF_000273215	Bacteroides_ovatus_CL03T12C18	0.0051	Bacteroides	Bacteroidales	FALSE
QS--BackhedF_2015__SID203_12M__bin_3	GCF_000218325	Bacteroides_ovatus_3_8_47FAA	0.025	Bacteroides	Bacteroidales	FALSE
QS--BackhedF_2015__SID203_12M__bin_3	GCF_900107475	Bacteroides_ovatus	0.0253	Bacteroides	Bacteroidales	TRUE
QS--BackhedF_2015__SID203_12M__bin_3	GCF_000154125	Bacteroides_ovatus_ATCC_8483	0.0254	Bacteroides	Bacteroidales	TRUE
QS--BackhedF_2015__SID203_12M__bin_3	GCF_900095495	Bacteroides_ovatus_V975	0.0254	Bacteroides	Bacteroidales	FALSE
QS--BackhedF_2015__SID203_12M__bin_3	GCF_001815255	Bacteroides_sp._HMSC073E02	0.0255	Bacteroides	Bacteroidales	FALSE
QS--BackhedF_2015__SID203_12M__bin_3	GCF_001535615	Bacteroides_ovatus	0.0267	Bacteroides	Bacteroidales	FALSE
QS--BackhedF_2015__SID203_12M__bin_3	GCF_000162555	Bacteroides_sp._3_1_23	0.0279	Bacteroides	Bacteroidales	FALSE
QS--BackhedF_2015__SID203_12M__bin_3	GCF_000273195	Bacteroides_ovatus_CL02T12C04	0.0295	Bacteroides	Bacteroidales	FALSE
QS--BackhedF_2015__SID203_12M__bin_3	GCF_001578575	Bacteroides_ovatus	0.0323	Bacteroides	Bacteroidales	FALSE
QS--BackhedF_2015__SID203_B__bin_3	GCF_000281195	Enterococcus_faecalis_D32	0.0071	Enterococcus	Lactobacillales	FALSE
QS--BackhedF_2015__SID203_B__bin_3	GCF_000172575	Enterococcus_faecalis_OG1RF	0.0101	Enterococcus	Lactobacillales	FALSE
QS--BackhedF_2015__SID203_B__bin_3	GCF_001931845	Enterococcus_faecalis	0.0103	Enterococcus	Lactobacillales	FALSE
QS--BackhedF_2015__SID203_B__bin_3	GCF_001056095	Enterococcus_sp._255_ESPC	0.0104	Enterococcus	Lactobacillales	FALSE
QS--BackhedF_2015__SID203_B__bin_3	GCF_000550745	Enterococcus_faecalis_DENG1	0.0111	Enterococcus	Lactobacillales	FALSE
QS--BackhedF_2015__SID203_B__bin_3	GCF_000742975	Enterococcus_faecalis_ATCC_29212	0.012	Enterococcus	Lactobacillales	FALSE
QS--BackhedF_2015__SID203_B__bin_3	GCF_001813275	Enterococcus_sp._HMSC073E09	0.013	Enterococcus	Lactobacillales	FALSE
QS--BackhedF_2015__SID203_B__bin_3	GCF_000317915	Enterococcus_faecalis_str._Symbioflor_1	0.0131	Enterococcus	Lactobacillales	FALSE
QS--BackhedF_2015__SID203_B__bin_3	GCF_002221625	Enterococcus_faecalis	0.0132	Enterococcus	Lactobacillales	FALSE
QS--BackhedF_2015__SID203_B__bin_3	GCF_001598635	Enterococcus_faecalis	0.0136	Enterococcus	Lactobacillales	FALSE
QS--BackhedF_2015__SID203_B__bin_5	GCF_002096975	Staphylococcus_lugdunensis	0.0049	Staphylococcus	Bacillales	FALSE
QS--BackhedF_2015__SID203_B__bin_5	GCF_001838955	Staphylococcus_sp._HMSC55D02	0.0051	Staphylococcus	Bacillales	FALSE
QS--BackhedF_2015__SID203_B__bin_5	GCF_002073395	Staphylococcus_lugdunensis	0.0052	Staphylococcus	Bacillales	FALSE
QS--BackhedF_2015__SID203_B__bin_5	GCF_001839245	Staphylococcus_sp._HMSC69H07	0.0053	Staphylococcus	Bacillales	FALSE
QS--BackhedF_2015__SID203_B__bin_5	GCF_001812005	Staphylococcus_sp._HMSC065E07	0.0055	Staphylococcus	Bacillales	FALSE
QS--BackhedF_2015__SID203_B__bin_5	GCF_001837025	Staphylococcus_sp._HMSC063D03	0.0055	Staphylococcus	Bacillales	FALSE
QS--BackhedF_2015__SID203_B__bin_5	GCF_001839425	Staphylococcus_sp._HMSC74F12	0.0055	Staphylococcus	Bacillales	FALSE
QS--BackhedF_2015__SID203_B__bin_5	GCF_002097035	Staphylococcus_lugdunensis	0.0056	Staphylococcus	Bacillales	FALSE
QS--BackhedF_2015__SID203_B__bin_5	GCF_001836885	Staphylococcus_sp._HMSC062D12	0.0057	Staphylococcus	Bacillales	FALSE
QS--BackhedF_2015__SID203_B__bin_5	GCF_001839145	Staphylococcus_sp._HMSC62D11	0.0057	Staphylococcus	Bacillales	FALSE
QS--BackhedF_2015__SID26_B__bin_10	GCF_001077185	Staphylococcus_hominis	0.008	Staphylococcus	Bacillales	FALSE
QS--BackhedF_2015__SID26_B__bin_10	GCF_001071235	Staphylococcus_hominis	0.0084	Staphylococcus	Bacillales	FALSE
QS--BackhedF_2015__SID26_B__bin_10	GCF_001809845	Staphylococcus_sp._HMSC062C01	0.0084	Staphylococcus	Bacillales	FALSE
QS--BackhedF_2015__SID26_B__bin_10	GCF_001811375	Staphylococcus_sp._HMSC057A02	0.0091	Staphylococcus	Bacillales	FALSE
QS--BackhedF_2015__SID26_B__bin_10	GCF_001809735	Staphylococcus_sp._HMSC074B09	0.0092	Staphylococcus	Bacillales	FALSE
QS--BackhedF_2015__SID26_B__bin_10	GCF_001809205	Staphylococcus_sp._HMSC069E10	0.0092	Staphylococcus	Bacillales	FALSE
QS--BackhedF_2015__SID26_B__bin_10	GCF_001813045	Staphylococcus_sp._HMSC063F02	0.0092	Staphylococcus	Bacillales	FALSE
QS--BackhedF_2015__SID26_B__bin_10	GCF_001813735	Staphylococcus_sp._HMSC068C09	0.0093	Staphylococcus	Bacillales	FALSE
QS--BackhedF_2015__SID26_B__bin_10	GCF_001836125	Staphylococcus_sp._HMSC035F02	0.0094	Staphylococcus	Bacillales	FALSE
QS--BackhedF_2015__SID26_B__bin_10	GCF_001809865	Staphylococcus_sp._HMSC059G05	0.0095	Staphylococcus	Bacillales	FALSE
QS--BackhedF_2015__SID338_4M__bin_5	GCF_000020425	Bifidobacterium_longum_subsp._infantis_ATCC_15697_=_JCM_1222_=_DSM_20088	0.0202	Bifidobacterium	Bifidobacteriales	TRUE
QS--BackhedF_2015__SID338_4M__bin_5	GCF_000092325	Bifidobacterium_longum_subsp._longum_JDM301	0.0349	Bifidobacterium	Bifidobacteriales	FALSE
QS--BackhedF_2015__SID338_4M__bin_5	GCF_900103055	Bifidobacterium_longum	0.0395	Bifidobacterium	Bifidobacteriales	FALSE
QS--BackhedF_2015__SID338_4M__bin_5	GCF_000008945	Bifidobacterium_longum_DJO10A	0.0407	Bifidobacterium	Bifidobacteriales	FALSE
QS--BackhedF_2015__SID338_4M__bin_5	GCF_000210755	Bifidobacterium_longum_subsp._longum_F8	0.0415	Bifidobacterium	Bifidobacteriales	FALSE
QS--BackhedF_2015__SID338_4M__bin_5	GCF_000219455	Bifidobacterium_longum_subsp._longum_KACC_91563	0.0416	Bifidobacterium	Bifidobacteriales	FALSE
QS--BackhedF_2015__SID338_4M__bin_5	GCF_000007525	Bifidobacterium_longum_NCC2705	0.0423	Bifidobacterium	Bifidobacteriales	FALSE
QS--BackhedF_2015__SID338_4M__bin_5	GCF_000185665	Bifidobacterium_sp._12_1_47BFAA	0.0438	Bifidobacterium	Bifidobacteriales	FALSE
QS--BackhedF_2015__SID338_4M__bin_5	GCF_000196575	Bifidobacterium_longum_subsp._infantis_157F	0.0451	Bifidobacterium	Bifidobacteriales	FALSE
QS--BackhedF_2015__SID338_4M__bin_5	GCF_000497735	Bifidobacterium_longum_E18	0.0456	Bifidobacterium	Bifidobacteriales	FALSE
QS--BackhedF_2015__SID377_4M__bin_15	GCF_000012825	Bacteroides_vulgatus_ATCC_8482	0.0106	Bacteroides	Bacteroidales	TRUE
QS--BackhedF_2015__SID377_4M__bin_15	GCF_001404375	Bacteroides_vulgatus	0.011	Bacteroides	Bacteroidales	FALSE
QS--BackhedF_2015__SID377_4M__bin_15	GCF_000178195	Bacteroides_vulgatus_PC510	0.0111	Bacteroides	Bacteroidales	FALSE
QS--BackhedF_2015__SID377_4M__bin_15	GCF_000699845	Bacteroides_vulgatus_str._3775_SR(B)_19	0.0125	Bacteroides	Bacteroidales	FALSE
QS--BackhedF_2015__SID377_4M__bin_15	GCF_000699705	Bacteroides_vulgatus_str._3775_SL(B)_10_(iv)	0.0126	Bacteroides	Bacteroidales	FALSE
QS--BackhedF_2015__SID377_4M__bin_15	GCF_000699865	Bacteroides_vulgatus_str._3975_RP4	0.0143	Bacteroides	Bacteroidales	FALSE
QS--BackhedF_2015__SID377_4M__bin_15	GCF_001405155	Bacteroides_vulgatus	0.0153	Bacteroides	Bacteroidales	FALSE
QS--BackhedF_2015__SID377_4M__bin_15	GCF_000273295	Bacteroides_vulgatus_CL09T03C04	0.0156	Bacteroides	Bacteroidales	FALSE
QS--BackhedF_2015__SID377_4M__bin_15	GCF_900109635	Bacteroides_vulgatus	0.016	Bacteroides	Bacteroidales	FALSE
QS--BackhedF_2015__SID377_4M__bin_15	GCF_000403235	Bacteroides_vulgatus_dnLKV7	0.0161	Bacteroides	Bacteroidales	FALSE
QS--BackhedF_2015__SID42_B__bin_1	GCF_002073815	Streptococcus_sp._FDAARGOS_192	0.0265	Streptococcus	Lactobacillales	FALSE
QS--BackhedF_2015__SID42_B__bin_1	GCF_000253315	Streptococcus_salivarius_JIM8777	0.0275	Streptococcus	Lactobacillales	FALSE
QS--BackhedF_2015__SID42_B__bin_1	GCF_000448685	Streptococcus_salivarius	0.0295	Streptococcus	Lactobacillales	FALSE
QS--BackhedF_2015__SID42_B__bin_1	GCF_001808655	Streptococcus_sp._HMSC078H03	0.0299	Streptococcus	Lactobacillales	FALSE
QS--BackhedF_2015__SID42_B__bin_1	GCF_001814615	Streptococcus_sp._HMSC078H12	0.0306	Streptococcus	Lactobacillales	FALSE
QS--BackhedF_2015__SID42_B__bin_1	GCF_002094955	Streptococcus_salivarius	0.0318	Streptococcus	Lactobacillales	FALSE
QS--BackhedF_2015__SID42_B__bin_1	GCF_001073005	Streptococcus_sp._449_SSPC	0.033	Streptococcus	Lactobacillales	FALSE
QS--BackhedF_2015__SID42_B__bin_1	GCF_000785515	Streptococcus_salivarius	0.0331	Streptococcus	Lactobacillales	TRUE
QS--BackhedF_2015__SID42_B__bin_1	GCF_000517725	Streptococcus_sp._SR4	0.0334	Streptococcus	Lactobacillales	FALSE
QS--BackhedF_2015__SID42_B__bin_1	GCF_001543085	Streptococcus_salivarius	0.0335	Streptococcus	Lactobacillales	FALSE
QS--BackhedF_2015__SID521_B__bin_1	GCF_000493595	Escherichia_coli_PMV-1	0.0049	Escherichia	Enterobacterales	FALSE
QS--BackhedF_2015__SID521_B__bin_1	GCF_000157115	Escherichia_sp._3_2_53FAA	0.0051	Escherichia	Enterobacterales	FALSE
QS--BackhedF_2015__SID521_B__bin_1	GCF_001471755	Escherichia_fergusonii	0.0129	Escherichia	Enterobacterales	FALSE
QS--BackhedF_2015__SID521_B__bin_1	GCF_000026305	Escherichia_coli_ED1a	0.0138	Escherichia	Enterobacterales	FALSE
QS--BackhedF_2015__SID521_B__bin_1	GCF_001712535	Shigella_sp._FC2045	0.0261	Shigella	Enterobacterales	FALSE
QS--BackhedF_2015__SID521_B__bin_1	GCF_001712575	Shigella_sp._FC2928	0.0261	Shigella	Enterobacterales	FALSE
QS--BackhedF_2015__SID521_B__bin_1	GCF_000158415	Escherichia_sp._4_1_40B	0.0292	Escherichia	Enterobacterales	FALSE
QS--BackhedF_2015__SID521_B__bin_1	GCF_001596115	Shigella_sp._PAMC_28760	0.0293	Shigella	Enterobacterales	FALSE
QS--BackhedF_2015__SID521_B__bin_1	GCF_000159895	Escherichia_sp._1_1_43	0.0296	Escherichia	Enterobacterales	FALSE
QS--BackhedF_2015__SID521_B__bin_1	GCF_000269645	Escherichia_coli_str._K-12_substr._MG1655	0.0297	Escherichia	Enterobacterales	FALSE
QS--BackhedF_2015__SID526_M__bin_5	GCF_001888905	Lactobacillus_delbrueckii_subsp._lactis	0.0175	Lactobacillus	Lactobacillales	FALSE
QS--BackhedF_2015__SID526_M__bin_5	GCF_000182835	Lactobacillus_delbrueckii_subsp._bulgaricus_ND02	0.0179	Lactobacillus	Lactobacillales	FALSE
QS--BackhedF_2015__SID526_M__bin_5	GCF_001888985	Lactobacillus_delbrueckii_subsp._lactis	0.0187	Lactobacillus	Lactobacillales	FALSE
QS--BackhedF_2015__SID526_M__bin_5	GCF_001888925	Lactobacillus_delbrueckii_subsp._jakobsenii_ZN7a-9_=_DSM_26046	0.0202	Lactobacillus	Lactobacillales	FALSE
QS--BackhedF_2015__SID526_M__bin_5	GCF_001888945	Lactobacillus_delbrueckii_subsp._delbrueckii	0.0208	Lactobacillus	Lactobacillales	FALSE
QS--BackhedF_2015__SID526_M__bin_5	GCF_001908495	Lactobacillus_delbrueckii_subsp._delbrueckii_DSM_20074_=_JCM_1012	0.0216	Lactobacillus	Lactobacillales	TRUE
QS--BackhedF_2015__SID526_M__bin_5	GCF_001808415	Lactobacillus_sp._HMSC08B12	0.0219	Lactobacillus	Lactobacillales	FALSE
QS--BackhedF_2015__SID526_M__bin_5	GCF_001888965	Lactobacillus_delbrueckii_subsp._sunkii	0.0225	Lactobacillus	Lactobacillales	TRUE
QS--BackhedF_2015__SID526_M__bin_5	GCF_000191165	Lactobacillus_delbrueckii_subsp._bulgaricus_2038	0.0257	Lactobacillus	Lactobacillales	FALSE
QS--BackhedF_2015__SID526_M__bin_5	GCF_001469775	Lactobacillus_delbrueckii_subsp._bulgaricus	0.026	Lactobacillus	Lactobacillales	FALSE
QS--BackhedF_2015__SID532_12M__bin_18	GCF_000162215	Bacteroides_sp._D20	0.0214	Bacteroides	Bacteroidales	FALSE
QS--BackhedF_2015__SID532_12M__bin_18	GCF_000273275	Bacteroides_uniformis_CL03T12C37	0.0215	Bacteroides	Bacteroidales	FALSE
QS--BackhedF_2015__SID532_12M__bin_18	GCF_000273785	Bacteroides_uniformis_CL03T00C23	0.0216	Bacteroides	Bacteroidales	FALSE
QS--BackhedF_2015__SID532_12M__bin_18	GCF_001578555	Bacteroides_uniformis	0.0216	Bacteroides	Bacteroidales	FALSE
QS--BackhedF_2015__SID532_12M__bin_18	GCF_000154205	Bacteroides_uniformis_ATCC_8492	0.0226	Bacteroides	Bacteroidales	TRUE
QS--BackhedF_2015__SID532_12M__bin_18	GCF_000185585	Bacteroides_sp._4_1_36	0.0226	Bacteroides	Bacteroidales	FALSE
QS--BackhedF_2015__SID532_12M__bin_18	GCF_001405475	Bacteroides_uniformis	0.0228	Bacteroides	Bacteroidales	FALSE
QS--BackhedF_2015__SID532_12M__bin_18	GCF_000699885	Bacteroides_uniformis_str._3978_T3_i	0.0232	Bacteroides	Bacteroidales	FALSE
QS--BackhedF_2015__SID532_12M__bin_18	GCF_001405595	Bacteroides_uniformis	0.0234	Bacteroides	Bacteroidales	FALSE
QS--BackhedF_2015__SID532_12M__bin_18	GCF_000699825	Bacteroides_uniformis_str._3978_T3_ii	0.0234	Bacteroides	Bacteroidales	FALSE
QS--BackhedF_2015__SID546_4M__bin_14	GCF_001837725	Enterococcus_sp._HMSC072F02	0.0061	Enterococcus	Lactobacillales	FALSE
QS--BackhedF_2015__SID546_4M__bin_14	GCF_002140245	Enterococcus_sp._10F3_DIV0382	0.0152	Enterococcus	Lactobacillales	FALSE
QS--BackhedF_2015__SID546_4M__bin_14	GCF_001808975	Enterococcus_sp._HMSC063D12	0.0159	Enterococcus	Lactobacillales	FALSE
QS--BackhedF_2015__SID546_4M__bin_14	GCF_001812615	Enterococcus_sp._HMSC067C01	0.016	Enterococcus	Lactobacillales	FALSE
QS--BackhedF_2015__SID546_4M__bin_14	GCF_001814285	Enterococcus_sp._HMSC076E04	0.0181	Enterococcus	Lactobacillales	FALSE
QS--BackhedF_2015__SID546_4M__bin_14	GCF_001814765	Enterococcus_sp._HMSC061C05	0.0192	Enterococcus	Lactobacillales	FALSE
QS--BackhedF_2015__SID546_4M__bin_14	GCF_000737555	Enterococcus_faecium_T110	0.0241	Enterococcus	Lactobacillales	FALSE
QS--BackhedF_2015__SID546_4M__bin_14	GCF_002141285	Enterococcus_sp._3G1_DIV0629	0.0261	Enterococcus	Lactobacillales	FALSE
QS--BackhedF_2015__SID546_4M__bin_14	GCF_001809675	Enterococcus_sp._HMSC069A01	0.0457	Enterococcus	Lactobacillales	FALSE
QS--BackhedF_2015__SID546_4M__bin_14	GCF_000296975	Enterococcus_sp._GMD1E	0.046	Enterococcus	Lactobacillales	FALSE
QS--BackhedF_2015__SID546_4M__bin_19	GCF_002140575	Enterococcus_sp._2F9_DIV0599	0.0199	Enterococcus	Lactobacillales	FALSE
QS--BackhedF_2015__SID546_4M__bin_19	GCF_002140615	Enterococcus_sp._2G9_DIV0600	0.0199	Enterococcus	Lactobacillales	FALSE
QS--BackhedF_2015__SID546_4M__bin_19	GCF_002000325	Enterococcus_casseliflavus	0.0208	Enterococcus	Lactobacillales	FALSE
QS--BackhedF_2015__SID546_4M__bin_19	GCF_000277605	Enterococcus_sp._C1	0.0392	Enterococcus	Lactobacillales	FALSE
QS--BackhedF_2015__SID546_4M__bin_19	GCF_002141235	Enterococcus_sp._3C7_DIV0644	0.0394	Enterococcus	Lactobacillales	FALSE
QS--BackhedF_2015__SID546_4M__bin_19	GCF_002141275	Enterococcus_sp._3C8_DIV0646	0.0399	Enterococcus	Lactobacillales	FALSE
QS--BackhedF_2015__SID546_4M__bin_19	GCF_000191365	Enterococcus_casseliflavus_ATCC_12755	0.0403	Enterococcus	Lactobacillales	FALSE
QS--BackhedF_2015__SID546_4M__bin_19	GCF_001558875	Enterococcus_gallinarum	0.0407	Enterococcus	Lactobacillales	FALSE
QS--BackhedF_2015__SID546_4M__bin_19	GCF_002174495	Enterococcus_sp._8E11_MSG4843	0.0413	Enterococcus	Lactobacillales	FALSE
QS--BackhedF_2015__SID546_4M__bin_19	GCF_002140695	Enterococcus_sp._4E1_DIV0656	0.0426	Enterococcus	Lactobacillales	FALSE
QS--BackhedF_2015__SID546_B__bin_1	GCF_001836755	Staphylococcus_sp._HMSC061F10	0.0055	Staphylococcus	Bacillales	FALSE
QS--BackhedF_2015__SID546_B__bin_1	GCF_001071555	Staphylococcus_haemolyticus	0.0055	Staphylococcus	Bacillales	FALSE
QS--BackhedF_2015__SID546_B__bin_1	GCF_001810275	Staphylococcus_sp._HMSC074C02	0.0056	Staphylococcus	Bacillales	FALSE
QS--BackhedF_2015__SID546_B__bin_1	GCF_001838035	Staphylococcus_sp._HMSC078A03	0.0066	Staphylococcus	Bacillales	FALSE
QS--BackhedF_2015__SID546_B__bin_1	GCF_001810245	Staphylococcus_sp._HMSC069D07	0.0068	Staphylococcus	Bacillales	FALSE
QS--BackhedF_2015__SID546_B__bin_1	GCF_001836865	Staphylococcus_sp._HMSC062C03	0.0068	Staphylococcus	Bacillales	FALSE
QS--BackhedF_2015__SID546_B__bin_1	GCF_001837495	Staphylococcus_sp._HMSC069E07	0.0069	Staphylococcus	Bacillales	FALSE
QS--BackhedF_2015__SID546_B__bin_1	GCF_001813835	Staphylococcus_sp._HMSC075F12	0.0069	Staphylococcus	Bacillales	FALSE
QS--BackhedF_2015__SID546_B__bin_1	GCF_001838475	Staphylococcus_sp._HMSC061F01	0.0071	Staphylococcus	Bacillales	FALSE
QS--BackhedF_2015__SID546_B__bin_1	GCF_001810025	Staphylococcus_sp._HMSC076B11	0.0071	Staphylococcus	Bacillales	FALSE
QS--BackhedF_2015__SID560_B__bin_4	GCF_000724645	Streptococcus_parasanguinis	0.0361	Streptococcus	Lactobacillales	FALSE
QS--BackhedF_2015__SID560_B__bin_4	GCF_001808725	Streptococcus_sp._HMSC074F05	0.0389	Streptococcus	Lactobacillales	FALSE
QS--BackhedF_2015__SID560_B__bin_4	GCF_000187505	Streptococcus_parasanguinis_ATCC_903	0.0399	Streptococcus	Lactobacillales	FALSE
QS--BackhedF_2015__SID560_B__bin_4	GCF_001813525	Streptococcus_sp._HMSC065C01	0.0399	Streptococcus	Lactobacillales	FALSE
QS--BackhedF_2015__SID560_B__bin_4	GCF_001837905	Streptococcus_sp._HMSC076C09	0.0404	Streptococcus	Lactobacillales	FALSE
QS--BackhedF_2015__SID560_B__bin_4	GCF_001808745	Streptococcus_sp._HMSC057G03	0.0404	Streptococcus	Lactobacillales	FALSE
QS--BackhedF_2015__SID560_B__bin_4	GCF_001813105	Streptococcus_sp._HMSC072C09	0.0407	Streptococcus	Lactobacillales	FALSE
QS--BackhedF_2015__SID560_B__bin_4	GCF_001813505	Streptococcus_sp._HMSC061E03	0.0413	Streptococcus	Lactobacillales	FALSE
QS--BackhedF_2015__SID560_B__bin_4	GCF_001815045	Streptococcus_sp._HMSC065E03	0.0414	Streptococcus	Lactobacillales	FALSE
QS--BackhedF_2015__SID560_B__bin_4	GCF_001070445	Streptococcus_parasanguinis	0.0416	Streptococcus	Lactobacillales	FALSE
QS--BackhedF_2015__SID589_B__bin_9	GCF_001922025	Lactobacillus_parabuchneri	0.0017	Lactobacillus	Lactobacillales	FALSE
QS--BackhedF_2015__SID589_B__bin_9	GCF_002095715	Lactobacillus_parabuchneri	0.0017	Lactobacillus	Lactobacillales	FALSE
QS--BackhedF_2015__SID589_B__bin_9	GCF_001435315	Lactobacillus_parabuchneri_DSM_5707_=_NBRC_107865	0.0018	Lactobacillus	Lactobacillales	TRUE
QS--BackhedF_2015__SID589_B__bin_9	GCF_002095645	Lactobacillus_parabuchneri	0.0027	Lactobacillus	Lactobacillales	FALSE
QS--BackhedF_2015__SID589_B__bin_9	GCF_002095615	Lactobacillus_parabuchneri	0.0028	Lactobacillus	Lactobacillales	FALSE
QS--BackhedF_2015__SID589_B__bin_9	GCF_001437335	Lactobacillus_parabuchneri	0.0037	Lactobacillus	Lactobacillales	FALSE
QS--BackhedF_2015__SID589_B__bin_9	GCF_002095655	Lactobacillus_parabuchneri	0.0038	Lactobacillus	Lactobacillales	FALSE
QS--BackhedF_2015__SID589_B__bin_9	GCF_002095725	Lactobacillus_parabuchneri	0.0188	Lactobacillus	Lactobacillales	FALSE
QS--BackhedF_2015__SID589_B__bin_9	GCF_002095695	Lactobacillus_parabuchneri	0.0189	Lactobacillus	Lactobacillales	FALSE
QS--BackhedF_2015__SID589_B__bin_9	GCF_002095635	Lactobacillus_parabuchneri	0.0233	Lactobacillus	Lactobacillales	FALSE
QS--BackhedF_2015__SID599_B__bin_2	GCF_001813245	Staphylococcus_sp._HMSC065D11	0.0008	Staphylococcus	Bacillales	FALSE
QS--BackhedF_2015__SID599_B__bin_2	GCF_001836145	Staphylococcus_sp._HMSC036A09	0.0012	Staphylococcus	Bacillales	FALSE
QS--BackhedF_2015__SID599_B__bin_2	GCF_001810985	Staphylococcus_sp._HMSC034G11	0.0042	Staphylococcus	Bacillales	FALSE
QS--BackhedF_2015__SID599_B__bin_2	GCF_001837535	Staphylococcus_sp._HMSC070A07	0.0043	Staphylococcus	Bacillales	FALSE
QS--BackhedF_2015__SID599_B__bin_2	GCF_001812445	Staphylococcus_sp._HMSC073C02	0.0044	Staphylococcus	Bacillales	FALSE
QS--BackhedF_2015__SID599_B__bin_2	GCF_002085695	Staphylococcus_epidermidis	0.0046	Staphylococcus	Bacillales	FALSE
QS--BackhedF_2015__SID599_B__bin_2	GCF_001837975	Staphylococcus_sp._HMSC077G12	0.0048	Staphylococcus	Bacillales	FALSE
QS--BackhedF_2015__SID599_B__bin_2	GCF_001811685	Staphylococcus_sp._HMSC062D04	0.0049	Staphylococcus	Bacillales	FALSE
QS--BackhedF_2015__SID599_B__bin_2	GCF_001837915	Staphylococcus_sp._HMSC077C03	0.005	Staphylococcus	Bacillales	FALSE
QS--BackhedF_2015__SID599_B__bin_2	GCF_001837075	Staphylococcus_sp._HMSC063F05	0.0051	Staphylococcus	Bacillales	FALSE
QS--BackhedF_2015__SID608_4M__bin_4	GCF_000497735	Bifidobacterium_longum_E18	0.0141	Bifidobacterium	Bifidobacteriales	FALSE
QS--BackhedF_2015__SID608_4M__bin_4	GCF_000196555	Bifidobacterium_longum_subsp._longum_JCM_1217	0.0143	Bifidobacterium	Bifidobacteriales	TRUE
QS--BackhedF_2015__SID608_4M__bin_4	GCF_000007525	Bifidobacterium_longum_NCC2705	0.0143	Bifidobacterium	Bifidobacteriales	FALSE
QS--BackhedF_2015__SID608_4M__bin_4	GCF_000219455	Bifidobacterium_longum_subsp._longum_KACC_91563	0.0144	Bifidobacterium	Bifidobacteriales	FALSE
QS--BackhedF_2015__SID608_4M__bin_4	GCF_000196575	Bifidobacterium_longum_subsp._infantis_157F	0.0145	Bifidobacterium	Bifidobacteriales	FALSE
QS--BackhedF_2015__SID608_4M__bin_4	GCF_000210755	Bifidobacterium_longum_subsp._longum_F8	0.0146	Bifidobacterium	Bifidobacteriales	FALSE
QS--BackhedF_2015__SID608_4M__bin_4	GCF_000166315	Bifidobacterium_longum_subsp._longum_BBMN68	0.0146	Bifidobacterium	Bifidobacteriales	FALSE
QS--BackhedF_2015__SID608_4M__bin_4	GCF_000185665	Bifidobacterium_sp._12_1_47BFAA	0.0149	Bifidobacterium	Bifidobacteriales	FALSE
QS--BackhedF_2015__SID608_4M__bin_4	GCF_000008945	Bifidobacterium_longum_DJO10A	0.0154	Bifidobacterium	Bifidobacteriales	FALSE
QS--BackhedF_2015__SID608_4M__bin_4	GCF_000092325	Bifidobacterium_longum_subsp._longum_JDM301	0.0324	Bifidobacterium	Bifidobacteriales	FALSE
QS--BackhedF_2015__SID608_B__bin_1	GCF_000247835	Klebsiella_michiganensis	0.0078	Klebsiella	Enterobacterales	FALSE
QS--BackhedF_2015__SID608_B__bin_1	GCF_000567805	Klebsiella_michiganensis	0.0101	Klebsiella	Enterobacterales	FALSE
QS--BackhedF_2015__SID608_B__bin_1	GCF_000293135	Klebsiella_sp._OBRC7	0.0101	Klebsiella	Enterobacterales	FALSE
QS--BackhedF_2015__SID608_B__bin_1	GCF_000724525	Klebsiella_michiganensis	0.022	Klebsiella	Enterobacterales	FALSE
QS--BackhedF_2015__SID608_B__bin_1	GCF_001022195	Klebsiella_oxytoca	0.0222	Klebsiella	Enterobacterales	FALSE
QS--BackhedF_2015__SID608_B__bin_1	GCF_000632415	Klebsiella_michiganensis_HKOPL1	0.0222	Klebsiella	Enterobacterales	FALSE
QS--BackhedF_2015__SID608_B__bin_1	GCF_001970835	Klebsiella_oxytoca	0.0223	Klebsiella	Enterobacterales	FALSE
QS--BackhedF_2015__SID608_B__bin_1	GCF_000240325	Klebsiella_michiganensis_KCTC_1686	0.0226	Klebsiella	Enterobacterales	FALSE
QS--BackhedF_2015__SID608_B__bin_1	GCF_002072655	Klebsiella_oxytoca	0.023	Klebsiella	Enterobacterales	FALSE
QS--BackhedF_2015__SID608_B__bin_1	GCF_000276705	Klebsiella_michiganensis_E718	0.0231	Klebsiella	Enterobacterales	FALSE
QS--BackhedF_2015__SID608_B__bin_4	GCF_000013285	Clostridium_perfringens_ATCC_13124	0.0099	Clostridium	Clostridiales	TRUE
QS--BackhedF_2015__SID608_B__bin_4	GCF_001579765	Clostridium_perfringens	0.0112	Clostridium	Clostridiales	FALSE
QS--BackhedF_2015__SID608_B__bin_4	GCF_002012325	Clostridium_perfringens	0.0127	Clostridium	Clostridiales	FALSE
QS--BackhedF_2015__SID608_B__bin_4	GCF_001052445	Clostridium_perfringens	0.013	Clostridium	Clostridiales	FALSE
QS--BackhedF_2015__SID608_B__bin_4	GCF_001304735	Clostridium_perfringens	0.0148	Clostridium	Clostridiales	FALSE
QS--BackhedF_2015__SID608_B__bin_4	GCF_000255475	Clostridium_perfringens_F262	0.0152	Clostridium	Clostridiales	FALSE
QS--BackhedF_2015__SID608_B__bin_4	GCF_001854085	Clostridium_perfringens	0.0157	Clostridium	Clostridiales	FALSE
QS--BackhedF_2015__SID608_B__bin_4	GCF_000243175	Clostridium_perfringens_WAL-14572	0.0158	Clostridium	Clostridiales	FALSE
QS--BackhedF_2015__SID608_B__bin_4	GCF_002018235	Clostridium_perfringens	0.0159	Clostridium	Clostridiales	FALSE
QS--BackhedF_2015__SID608_B__bin_4	GCF_000009685	Clostridium_perfringens_str._13	0.0164	Clostridium	Clostridiales	FALSE
QS--BackhedF_2015__SID635_4M__bin_9	GCF_900142835	Enterobacter_sp._PDC34	0.0123	Enterobacter	Enterobacterales	FALSE
QS--BackhedF_2015__SID635_4M__bin_9	GCF_000239975	Enterobacter_cloacae_EcWSU1	0.0125	Enterobacter	Enterobacterales	FALSE
QS--BackhedF_2015__SID635_4M__bin_9	GCF_001022445	Enterobacter_kobei	0.0125	Enterobacter	Enterobacterales	FALSE
QS--BackhedF_2015__SID635_4M__bin_9	GCF_000534355	Enterobacter_sp._BIDMC_30	0.0126	Enterobacter	Enterobacterales	FALSE
QS--BackhedF_2015__SID635_4M__bin_9	GCF_001263115	Enterobacter_ludwigii	0.0127	Enterobacter	Enterobacterales	FALSE
QS--BackhedF_2015__SID635_4M__bin_9	GCF_002022405	Enterobacter_ludwigii	0.013	Enterobacter	Enterobacterales	FALSE
QS--BackhedF_2015__SID635_4M__bin_9	GCF_001023245	Enterobacter_ludwigii	0.0132	Enterobacter	Enterobacterales	FALSE
QS--BackhedF_2015__SID635_4M__bin_9	GCF_001057535	Enterobacter_ludwigii	0.0133	Enterobacter	Enterobacterales	FALSE
QS--BackhedF_2015__SID635_4M__bin_9	GCF_001750725	Enterobacter_ludwigii	0.0135	Enterobacter	Enterobacterales	TRUE
QS--BackhedF_2015__SID635_4M__bin_9	GCF_002148625	Enterobacter_sp._J49	0.0138	Enterobacter	Enterobacterales	FALSE
QS--BackhedF_2015__SID78_M__bin_21	GCF_001485045	Acinetobacter_ursingii	0.0223	Acinetobacter	Pseudomonadales	FALSE
QS--BackhedF_2015__SID78_M__bin_21	GCF_000248135	Acinetobacter_ursingii_DSM_16037_=_CIP_107286	0.0225	Acinetobacter	Pseudomonadales	TRUE
QS--BackhedF_2015__SID78_M__bin_21	GCF_000368825	Acinetobacter_ursingii_DSM_16037_=_CIP_107286	0.0228	Acinetobacter	Pseudomonadales	TRUE
QS--BackhedF_2015__SID78_M__bin_21	GCF_000949835	Acinetobacter_ursingii	0.0251	Acinetobacter	Pseudomonadales	FALSE
QS--BackhedF_2015__SID78_M__bin_21	GCF_000934145	Acinetobacter_ursingii	0.0251	Acinetobacter	Pseudomonadales	FALSE
QS--BackhedF_2015__SID78_M__bin_21	GCF_000949815	Acinetobacter_ursingii	0.0251	Acinetobacter	Pseudomonadales	FALSE
QS--BackhedF_2015__SID78_M__bin_21	GCF_000581715	Acinetobacter_sp._479375	0.0266	Acinetobacter	Pseudomonadales	FALSE
QS--BackhedF_2015__SID78_M__bin_21	GCF_000369885	Acinetobacter_ursingii_NIPH_706	0.0267	Acinetobacter	Pseudomonadales	FALSE
QS--BackhedF_2015__SID78_M__bin_21	GCF_001056675	Acinetobacter_ursingii	0.0267	Acinetobacter	Pseudomonadales	FALSE
QS--BackhedF_2015__SID78_M__bin_21	GCF_000368845	Acinetobacter_ursingii_ANC_3649	0.0281	Acinetobacter	Pseudomonadales	FALSE
QS--Bengtsson-PalmeJ_2015__TRAVELRES20__bin_76	GCF_000389675	Lactobacillus_acidophilus_La-14	0.0018	Lactobacillus	Lactobacillales	FALSE
QS--Bengtsson-PalmeJ_2015__TRAVELRES20__bin_76	GCF_000934625	Lactobacillus_acidophilus	0.0018	Lactobacillus	Lactobacillales	FALSE
QS--Bengtsson-PalmeJ_2015__TRAVELRES20__bin_76	GCF_002224305	Lactobacillus_acidophilus	0.0018	Lactobacillus	Lactobacillales	FALSE
QS--Bengtsson-PalmeJ_2015__TRAVELRES20__bin_76	GCF_000011985	Lactobacillus_acidophilus_NCFM	0.0018	Lactobacillus	Lactobacillales	FALSE
QS--Bengtsson-PalmeJ_2015__TRAVELRES20__bin_76	GCF_000469705	Lactobacillus_acidophilus_CIP_76.13	0.0019	Lactobacillus	Lactobacillales	TRUE
QS--Bengtsson-PalmeJ_2015__TRAVELRES20__bin_76	GCF_001868765	Lactobacillus_acidophilus	0.0019	Lactobacillus	Lactobacillales	FALSE
QS--Bengtsson-PalmeJ_2015__TRAVELRES20__bin_76	GCF_001433895	Lactobacillus_acidophilus_DSM_20079_=_JCM_1132_=_NBRC_13951	0.002	Lactobacillus	Lactobacillales	TRUE
QS--Bengtsson-PalmeJ_2015__TRAVELRES20__bin_76	GCF_000159715	Lactobacillus_acidophilus_ATCC_4796	0.0026	Lactobacillus	Lactobacillales	FALSE
QS--Bengtsson-PalmeJ_2015__TRAVELRES20__bin_76	GCF_000469765	Lactobacillus_acidophilus_CIRM-BIA_445	0.0027	Lactobacillus	Lactobacillales	FALSE
QS--Bengtsson-PalmeJ_2015__TRAVELRES20__bin_76	GCF_000469745	Lactobacillus_acidophilus_DSM_9126	0.0028	Lactobacillus	Lactobacillales	FALSE
QS--Bengtsson-PalmeJ_2015__TRAVELRES26_megahit__bin_131	GCF_001764115	Campylobacter_sp._BCW_7460	0.005	Campylobacter	Campylobacterales	FALSE
QS--Bengtsson-PalmeJ_2015__TRAVELRES26_megahit__bin_131	GCF_000171795	Campylobacter_jejuni_subsp._jejuni_CG8421	0.0104	Campylobacter	Campylobacterales	FALSE
QS--Bengtsson-PalmeJ_2015__TRAVELRES26_megahit__bin_131	GCF_000184205	Campylobacter_jejuni_subsp._jejuni_S3	0.0112	Campylobacter	Campylobacterales	FALSE
QS--Bengtsson-PalmeJ_2015__TRAVELRES26_megahit__bin_131	GCF_001762865	Campylobacter_sp._BCW_6468	0.0114	Campylobacter	Campylobacterales	FALSE
QS--Bengtsson-PalmeJ_2015__TRAVELRES26_megahit__bin_131	GCF_001762735	Campylobacter_sp._BCW_6461	0.0114	Campylobacter	Campylobacterales	FALSE
QS--Bengtsson-PalmeJ_2015__TRAVELRES26_megahit__bin_131	GCF_001432345	Campylobacter_jejuni	0.0118	Campylobacter	Campylobacterales	FALSE
QS--Bengtsson-PalmeJ_2015__TRAVELRES26_megahit__bin_131	GCF_001762755	Campylobacter_sp._BCW_6462	0.0121	Campylobacter	Campylobacterales	FALSE
QS--Bengtsson-PalmeJ_2015__TRAVELRES26_megahit__bin_131	GCF_000011865	Campylobacter_jejuni_RM1221	0.0126	Campylobacter	Campylobacterales	FALSE
QS--Bengtsson-PalmeJ_2015__TRAVELRES26_megahit__bin_131	GCF_000009085	Campylobacter_jejuni_subsp._jejuni_NCTC_11168_=_ATCC_700819	0.0127	Campylobacter	Campylobacterales	FALSE
QS--Bengtsson-PalmeJ_2015__TRAVELRES26_megahit__bin_131	GCF_000025425	Campylobacter_jejuni_subsp._jejuni_IA3902	0.0127	Campylobacter	Campylobacterales	FALSE
QS--BritoIL_2016__W2_44_SA__bin_3	GCF_000739415	Porphyromonas_gingivalis	0.0144	Porphyromonas	Bacteroidales	FALSE
QS--BritoIL_2016__W2_44_SA__bin_3	GCF_000010505	Porphyromonas_gingivalis_ATCC_33277	0.0145	Porphyromonas	Bacteroidales	TRUE
QS--BritoIL_2016__W2_44_SA__bin_3	GCF_001314265	Porphyromonas_gingivalis_381	0.0145	Porphyromonas	Bacteroidales	FALSE
QS--BritoIL_2016__W2_44_SA__bin_3	GCF_000467815	Porphyromonas_gingivalis_F0569	0.0148	Porphyromonas	Bacteroidales	FALSE
QS--BritoIL_2016__W2_44_SA__bin_3	GCF_000007585	Porphyromonas_gingivalis_W83	0.0149	Porphyromonas	Bacteroidales	FALSE
QS--BritoIL_2016__W2_44_SA__bin_3	GCF_000270225	Porphyromonas_gingivalis_TDC60	0.015	Porphyromonas	Bacteroidales	FALSE
QS--BritoIL_2016__W2_44_SA__bin_3	GCF_001274615	Porphyromonas_gingivalis_AJW4	0.0152	Porphyromonas	Bacteroidales	FALSE
QS--BritoIL_2016__W2_44_SA__bin_3	GCF_001263815	Porphyromonas_gingivalis	0.0152	Porphyromonas	Bacteroidales	FALSE
QS--BritoIL_2016__W2_44_SA__bin_3	GCF_000467955	Porphyromonas_gingivalis_F0185	0.0153	Porphyromonas	Bacteroidales	FALSE
QS--BritoIL_2016__W2_44_SA__bin_3	GCF_000467795	Porphyromonas_gingivalis_F0568	0.0156	Porphyromonas	Bacteroidales	FALSE
QS--CM_cf__CF_TNFC018IS_t1M15__bin_13	GCF_001299135	Achromobacter_sp._2789STDY5608607	0.012	Achromobacter	Burkholderiales	FALSE
QS--CM_cf__CF_TNFC018IS_t1M15__bin_13	GCF_001637105	Achromobacter_ruhlandii	0.0414	Achromobacter	Burkholderiales	FALSE
QS--CM_cf__CF_TNFC018IS_t1M15__bin_13	GCF_001637095	Achromobacter_ruhlandii	0.0416	Achromobacter	Burkholderiales	FALSE
QS--CM_cf__CF_TNFC018IS_t1M15__bin_13	GCF_002082135	Achromobacter_ruhlandii	0.042	Achromobacter	Burkholderiales	FALSE
QS--CM_cf__CF_TNFC018IS_t1M15__bin_13	GCF_001514355	Achromobacter_denitrificans	0.0421	Achromobacter	Burkholderiales	FALSE
QS--CM_cf__CF_TNFC018IS_t1M15__bin_13	GCF_001637115	Achromobacter_ruhlandii	0.0422	Achromobacter	Burkholderiales	FALSE
QS--CM_cf__CF_TNFC018IS_t1M15__bin_13	GCF_001051055	Achromobacter_xylosoxidans	0.0424	Achromobacter	Burkholderiales	FALSE
QS--CM_cf__CF_TNFC018IS_t1M15__bin_13	GCF_001299395	Achromobacter_sp._2789STDY5608608	0.0429	Achromobacter	Burkholderiales	FALSE
QS--CM_cf__CF_TNFC018IS_t1M15__bin_13	GCF_001637085	Achromobacter_ruhlandii	0.0431	Achromobacter	Burkholderiales	FALSE
QS--CM_cf__CF_TNFC018IS_t1M15__bin_13	GCF_001298835	Achromobacter_sp._2789STDY5608614	0.0433	Achromobacter	Burkholderiales	FALSE
QS--CM_cf__CF_TNFC039IS_t1M15__bin_16	GCF_000763635	Neisseria_mucosa	0.0285	Neisseria	Neisseriales	FALSE
QS--CM_cf__CF_TNFC039IS_t1M15__bin_16	GCF_001064605	Neisseria_lactamica	0.0307	Neisseria	Neisseriales	FALSE
QS--CM_cf__CF_TNFC039IS_t1M15__bin_16	GCF_001836705	Neisseria_sp._HMSC061B04	0.0308	Neisseria	Neisseriales	FALSE
QS--CM_cf__CF_TNFC039IS_t1M15__bin_16	GCF_001837375	Neisseria_sp._HMSC066H01	0.0314	Neisseria	Neisseriales	FALSE
QS--CM_cf__CF_TNFC039IS_t1M15__bin_16	GCF_001810165	Neisseria_sp._HMSC070A01	0.0319	Neisseria	Neisseriales	FALSE
QS--CM_cf__CF_TNFC039IS_t1M15__bin_16	GCF_000186165	Neisseria_mucosa_C102	0.0321	Neisseria	Neisseriales	FALSE
QS--CM_cf__CF_TNFC039IS_t1M15__bin_16	GCF_001838065	Neisseria_sp._HMSC078C12	0.0325	Neisseria	Neisseriales	FALSE
QS--CM_cf__CF_TNFC039IS_t1M15__bin_16	GCF_001815375	Neisseria_sp._HMSC065C04	0.0444	Neisseria	Neisseriales	FALSE
QS--CM_cf__CF_TNFC039IS_t1M15__bin_16	GCF_001837245	Neisseria_sp._HMSC064F03	0.0455	Neisseria	Neisseriales	FALSE
QS--CM_cf__CF_TNFC039IS_t1M15__bin_16	GCF_001809345	Neisseria_sp._HMSC072B12	0.0456	Neisseria	Neisseriales	FALSE
QS--CM_cf__CF_TNFC040IS_t1M15__bin_6	GCF_000027305	Haemophilus_influenzae_Rd_KW20	0.0214	Haemophilus	Pasteurellales	FALSE
QS--CM_cf__CF_TNFC040IS_t1M15__bin_6	GCF_000210875	Haemophilus_influenzae_10810	0.0227	Haemophilus	Pasteurellales	FALSE
QS--CM_cf__CF_TNFC040IS_t1M15__bin_6	GCF_000165525	Haemophilus_influenzae_R2866	0.0228	Haemophilus	Pasteurellales	FALSE
QS--CM_cf__CF_TNFC040IS_t1M15__bin_6	GCF_000698365	Haemophilus_influenzae_CGSHiCZ412602	0.0231	Haemophilus	Pasteurellales	FALSE
QS--CM_cf__CF_TNFC040IS_t1M15__bin_6	GCF_001837655	Haemophilus_sp._HMSC071C11	0.0231	Haemophilus	Pasteurellales	FALSE
QS--CM_cf__CF_TNFC040IS_t1M15__bin_6	GCF_000767075	Haemophilus_influenzae	0.0231	Haemophilus	Pasteurellales	FALSE
QS--CM_cf__CF_TNFC040IS_t1M15__bin_6	GCF_000165575	Haemophilus_influenzae_R2846	0.0235	Haemophilus	Pasteurellales	FALSE
QS--CM_cf__CF_TNFC040IS_t1M15__bin_6	GCF_000012185	Haemophilus_influenzae_86-028NP	0.024	Haemophilus	Pasteurellales	FALSE
QS--CM_cf__CF_TNFC040IS_t1M15__bin_6	GCF_000931575	Haemophilus_influenzae	0.0244	Haemophilus	Pasteurellales	FALSE
QS--CM_cf__CF_TNFC040IS_t1M15__bin_6	GCF_001811665	Haemophilus_sp._HMSC066A11	0.0249	Haemophilus	Pasteurellales	FALSE
QS--CM_cf__CF_TNFC057IS_t3M15__bin_8	GCF_001298915	Achromobacter_sp._2789STDY5608611	0.0378	Achromobacter	Burkholderiales	FALSE
QS--CM_cf__CF_TNFC057IS_t3M15__bin_8	GCF_001813885	Achromobacter_sp._HMSC056C09	0.0382	Achromobacter	Burkholderiales	FALSE
QS--CM_cf__CF_TNFC057IS_t3M15__bin_8	GCF_001299115	Achromobacter_sp._2789STDY5608618	0.0383	Achromobacter	Burkholderiales	FALSE
QS--CM_cf__CF_TNFC057IS_t3M15__bin_8	GCF_001298935	Achromobacter_sp._2789STDY5608630	0.0384	Achromobacter	Burkholderiales	FALSE
QS--CM_cf__CF_TNFC057IS_t3M15__bin_8	GCF_001299215	Achromobacter_sp._2789STDY5663447	0.0385	Achromobacter	Burkholderiales	FALSE
QS--CM_cf__CF_TNFC057IS_t3M15__bin_8	GCF_001299015	Achromobacter_sp._2789STDY5608632	0.0386	Achromobacter	Burkholderiales	FALSE
QS--CM_cf__CF_TNFC057IS_t3M15__bin_8	GCF_001299155	Achromobacter_sp._2789STDY5608629	0.0386	Achromobacter	Burkholderiales	FALSE
QS--CM_cf__CF_TNFC057IS_t3M15__bin_8	GCF_001299415	Achromobacter_sp._2789STDY5663429	0.0388	Achromobacter	Burkholderiales	FALSE
QS--CM_cf__CF_TNFC057IS_t3M15__bin_8	GCF_001298895	Achromobacter_sp._2789STDY5663426	0.0389	Achromobacter	Burkholderiales	FALSE
QS--CM_cf__CF_TNFC057IS_t3M15__bin_8	GCF_001299295	Achromobacter_sp._2789STDY5608623	0.0391	Achromobacter	Burkholderiales	FALSE
QS--CM_madagascar__V53_02_1FE__bin_36	GCF_000817995	Bifidobacterium_adolescentis	0.0183	Bifidobacterium	Bifidobacteriales	FALSE
QS--CM_madagascar__V53_02_1FE__bin_36	GCF_000702865	Bifidobacterium_adolescentis_DSM_20087	0.0189	Bifidobacterium	Bifidobacteriales	FALSE
QS--CM_madagascar__V53_02_1FE__bin_36	GCF_001406735	Bifidobacterium_adolescentis	0.0201	Bifidobacterium	Bifidobacteriales	FALSE
QS--CM_madagascar__V53_02_1FE__bin_36	GCF_000771705	Bifidobacterium_stercoris_JCM_15918	0.0203	Bifidobacterium	Bifidobacteriales	FALSE
QS--CM_madagascar__V53_02_1FE__bin_36	GCF_000741415	Bifidobacterium_stercoris_JCM_15918	0.0204	Bifidobacterium	Bifidobacteriales	FALSE
QS--CM_madagascar__V53_02_1FE__bin_36	GCF_000737885	Bifidobacterium_adolescentis	0.0204	Bifidobacterium	Bifidobacteriales	FALSE
QS--CM_madagascar__V53_02_1FE__bin_36	GCF_001406215	Bifidobacterium_adolescentis	0.0208	Bifidobacterium	Bifidobacteriales	FALSE
QS--CM_madagascar__V53_02_1FE__bin_36	GCF_000010425	Bifidobacterium_adolescentis_ATCC_15703	0.0214	Bifidobacterium	Bifidobacteriales	TRUE
QS--CM_madagascar__V53_02_1FE__bin_36	GCF_001010915	Bifidobacterium_adolescentis	0.0214	Bifidobacterium	Bifidobacteriales	FALSE
QS--CM_madagascar__V53_02_1FE__bin_36	GCF_001406455	Bifidobacterium_adolescentis	0.0214	Bifidobacterium	Bifidobacteriales	FALSE
QS--CM_periimplantitis__SP_264SPI_T016__bin_16	GCF_000234015	Streptococcus_intermedius_F0395	0.0098	Streptococcus	Lactobacillales	FALSE
QS--CM_periimplantitis__SP_264SPI_T016__bin_16	GCF_001814295	Streptococcus_sp._HMSC067A03	0.0168	Streptococcus	Lactobacillales	FALSE
QS--CM_periimplantitis__SP_264SPI_T016__bin_16	GCF_000814045	Streptococcus_constellatus	0.0179	Streptococcus	Lactobacillales	FALSE
QS--CM_periimplantitis__SP_264SPI_T016__bin_16	GCF_001075725	Streptococcus_constellatus	0.0185	Streptococcus	Lactobacillales	FALSE
QS--CM_periimplantitis__SP_264SPI_T016__bin_16	GCF_000524255	Streptococcus_sp._AS20	0.0188	Streptococcus	Lactobacillales	FALSE
QS--CM_periimplantitis__SP_264SPI_T016__bin_16	GCF_000257785	Streptococcus_constellatus_subsp._constellatus_SK53	0.02	Streptococcus	Lactobacillales	FALSE
QS--CM_periimplantitis__SP_264SPI_T016__bin_16	GCF_001074375	Streptococcus_constellatus	0.0207	Streptococcus	Lactobacillales	FALSE
QS--CM_periimplantitis__SP_264SPI_T016__bin_16	GCF_001471735	Streptococcus_sp._FDAARGOS_146	0.0208	Streptococcus	Lactobacillales	FALSE
QS--CM_periimplantitis__SP_264SPI_T016__bin_16	GCF_001073405	Streptococcus_intermedius	0.0215	Streptococcus	Lactobacillales	FALSE
QS--CM_periimplantitis__SP_264SPI_T016__bin_16	GCF_001072275	Streptococcus_constellatus	0.0216	Streptococcus	Lactobacillales	FALSE
QS--CM_periimplantitis__SP_283SPI_T016__bin_8	GCF_000318255	Capnocytophaga_sp._oral_taxon_380_str._F0488	0.0292	Capnocytophaga	Flavobacteriales	FALSE
QS--CM_periimplantitis__SP_283SPI_T016__bin_8	GCF_001278825	Capnocytophaga_sp._oral_taxon_323	0.0301	Capnocytophaga	Flavobacteriales	FALSE
QS--CM_periimplantitis__SP_283SPI_T016__bin_8	GCF_000271925	Capnocytophaga_sp._oral_taxon_412_str._F0487	0.0304	Capnocytophaga	Flavobacteriales	FALSE
QS--CM_periimplantitis__SP_283SPI_T016__bin_8	GCF_001057035	Capnocytophaga_ochracea	0.0308	Capnocytophaga	Flavobacteriales	FALSE
QS--CM_periimplantitis__SP_283SPI_T016__bin_8	GCF_000411575	Capnocytophaga_sp._oral_taxon_336_str._F0502	0.0309	Capnocytophaga	Flavobacteriales	FALSE
QS--CM_periimplantitis__SP_283SPI_T016__bin_8	GCF_000277665	Capnocytophaga_sp._oral_taxon_335_str._F0486	0.0314	Capnocytophaga	Flavobacteriales	FALSE
QS--CM_periimplantitis__SP_283SPI_T016__bin_8	GCF_000023285	Capnocytophaga_ochracea_DSM_7271	0.0322	Capnocytophaga	Flavobacteriales	TRUE
QS--CM_periimplantitis__SP_283SPI_T016__bin_8	GCF_000183985	Capnocytophaga_ochracea_F0287	0.0323	Capnocytophaga	Flavobacteriales	FALSE
QS--CM_periimplantitis__SP_283SPI_T016__bin_8	GCF_000277585	Capnocytophaga_ochracea_str._Holt_25	0.0323	Capnocytophaga	Flavobacteriales	FALSE
QS--CM_periimplantitis__SP_283SPI_T016__bin_8	GCF_000318315	Capnocytophaga_sp._oral_taxon_324_str._F0483	0.0323	Capnocytophaga	Flavobacteriales	FALSE
QS--CM_periimplantitis__SP_344SPT_T016__bin_28	GCF_001956505	Actinomyces_naeslundii	0.0129	Actinomyces	Actinomycetales	FALSE
QS--CM_periimplantitis__SP_344SPT_T016__bin_28	GCF_001956485	Actinomyces_naeslundii	0.0171	Actinomyces	Actinomycetales	FALSE
QS--CM_periimplantitis__SP_344SPT_T016__bin_28	GCF_001937475	Actinomyces_naeslundii	0.0269	Actinomyces	Actinomycetales	FALSE
QS--CM_periimplantitis__SP_344SPT_T016__bin_28	GCF_001937605	Actinomyces_naeslundii	0.0273	Actinomyces	Actinomycetales	FALSE
QS--CM_periimplantitis__SP_344SPT_T016__bin_28	GCF_001937735	Actinomyces_naeslundii	0.0276	Actinomyces	Actinomycetales	FALSE
QS--CM_periimplantitis__SP_344SPT_T016__bin_28	GCF_001956355	Actinomyces_naeslundii	0.0278	Actinomyces	Actinomycetales	FALSE
QS--CM_periimplantitis__SP_344SPT_T016__bin_28	GCF_001937615	Actinomyces_naeslundii	0.028	Actinomyces	Actinomycetales	FALSE
QS--CM_periimplantitis__SP_344SPT_T016__bin_28	GCF_001937595	Actinomyces_naeslundii	0.0287	Actinomyces	Actinomycetales	FALSE
QS--CM_periimplantitis__SP_344SPT_T016__bin_28	GCF_001956415	Actinomyces_naeslundii	0.0295	Actinomyces	Actinomycetales	FALSE
QS--CM_periimplantitis__SP_344SPT_T016__bin_28	GCF_001956445	Actinomyces_naeslundii	0.0302	Actinomyces	Actinomycetales	FALSE
QS--CM_periimplantitis__SP_602SPI_T016__bin_4	GCF_001076785	Eikenella_corrodens	0.0275	Eikenella	Neisseriales	FALSE
QS--CM_periimplantitis__SP_602SPI_T016__bin_4	GCF_001648335	Eikenella_corrodens	0.0283	Eikenella	Neisseriales	FALSE
QS--CM_periimplantitis__SP_602SPI_T016__bin_4	GCF_002204395	Eikenella_corrodens	0.0296	Eikenella	Neisseriales	FALSE
QS--CM_periimplantitis__SP_602SPI_T016__bin_4	GCF_001648245	Eikenella_corrodens	0.0303	Eikenella	Neisseriales	FALSE
QS--CM_periimplantitis__SP_602SPI_T016__bin_4	GCF_001648255	Eikenella_corrodens	0.0304	Eikenella	Neisseriales	FALSE
QS--CM_periimplantitis__SP_602SPI_T016__bin_4	GCF_000158615	Eikenella_corrodens_ATCC_23834	0.0308	Eikenella	Neisseriales	TRUE
QS--CM_periimplantitis__SP_602SPI_T016__bin_4	GCF_001809035	Eikenella_sp._HMSC061C02	0.0314	Eikenella	Neisseriales	FALSE
QS--CM_periimplantitis__SP_602SPI_T016__bin_4	GCF_001648235	Eikenella_corrodens	0.0359	Eikenella	Neisseriales	FALSE
QS--CM_periimplantitis__SP_602SPI_T016__bin_4	GCF_001648315	Eikenella_corrodens	0.0362	Eikenella	Neisseriales	FALSE
QS--CM_periimplantitis__SP_602SPI_T016__bin_4	GCF_000504685	Eikenella_corrodens_CC92I	0.0393	Eikenella	Neisseriales	FALSE
QS--CM_periimplantitis__SP_602SPI_T016__bin_8	GCF_001071715	Streptococcus_oralis	0.0126	Streptococcus	Lactobacillales	FALSE
QS--CM_periimplantitis__SP_602SPI_T016__bin_8	GCF_001983955	Streptococcus_oralis	0.0207	Streptococcus	Lactobacillales	FALSE
QS--CM_periimplantitis__SP_602SPI_T016__bin_8	GCF_000164095	Streptococcus_oralis_ATCC_35037	0.0467	Streptococcus	Lactobacillales	TRUE
QS--CM_periimplantitis__SP_602SPI_T016__bin_8	GCF_000187645	Streptococcus_sp._C300	0.0467	Streptococcus	Lactobacillales	FALSE
QS--CM_periimplantitis__SP_602SPI_T016__bin_8	GCF_000185265	Streptococcus_oralis_ATCC_49296	0.0469	Streptococcus	Lactobacillales	FALSE
QS--CM_periimplantitis__SP_602SPI_T016__bin_8	GCF_001815805	Streptococcus_sp._HMSC072D05	0.0469	Streptococcus	Lactobacillales	FALSE
QS--CM_periimplantitis__SP_602SPI_T016__bin_8	GCF_001810825	Streptococcus_sp._HMSC076C08	0.0477	Streptococcus	Lactobacillales	FALSE
QS--CM_periimplantitis__SP_602SPI_T016__bin_8	GCF_000298695	Streptococcus_sp._GMD3S	0.0478	Streptococcus	Lactobacillales	FALSE
QS--CM_periimplantitis__SP_602SPI_T016__bin_8	GCF_000298715	Streptococcus_sp._GMD5S	0.0484	Streptococcus	Lactobacillales	FALSE
QS--CM_periimplantitis__SP_602SPI_T016__bin_8	GCF_001813005	Streptococcus_sp._HMSC062H02	0.0488	Streptococcus	Lactobacillales	FALSE
QS--Castro-NallarE_2015__ES_158_megahit__bin_12	GCF_000018665	Delftia_acidovorans_SPH-1	0.0055	Delftia	Burkholderiales	FALSE
QS--Castro-NallarE_2015__ES_158_megahit__bin_12	GCF_001886655	Delftia_sp._HK171	0.0226	Delftia	Burkholderiales	FALSE
QS--Castro-NallarE_2015__ES_158_megahit__bin_12	GCF_001622915	Delftia_sp._GW456-R20	0.0232	Delftia	Burkholderiales	FALSE
QS--Castro-NallarE_2015__ES_158_megahit__bin_12	GCF_000632165	Delftia_sp._RIT313	0.0237	Delftia	Burkholderiales	FALSE
QS--Castro-NallarE_2015__ES_158_megahit__bin_12	GCF_001682645	Delftia_sp._JD2	0.024	Delftia	Burkholderiales	FALSE
QS--Castro-NallarE_2015__ES_158_megahit__bin_12	GCF_000214395	Delftia_sp._Cs1-4	0.0241	Delftia	Burkholderiales	FALSE
QS--Castro-NallarE_2015__ES_158_megahit__bin_12	GCF_001598795	Delftia_acidovorans_NBRC_14950	0.0248	Delftia	Burkholderiales	TRUE
QS--Castro-NallarE_2015__ES_158_megahit__bin_12	GCF_000741825	Delftia_acidovorans	0.0252	Delftia	Burkholderiales	FALSE
QS--Castro-NallarE_2015__ES_158_megahit__bin_12	GCF_002193035	Delftia_sp._K82	0.0253	Delftia	Burkholderiales	FALSE
QS--Castro-NallarE_2015__ES_158_megahit__bin_12	GCF_001017795	Delftia_lacustris	0.0409	Delftia	Burkholderiales	FALSE
QS--ChengpingW_2017__AS42raw__bin_67	GCF_000517905	Paenibacillus_sp._FSL_H7-689	0.0231	Paenibacillus	Bacillales	FALSE
QS--ChengpingW_2017__AS42raw__bin_67	GCF_001956175	Paenibacillus_amylolyticus	0.0237	Paenibacillus	Bacillales	FALSE
QS--ChengpingW_2017__AS42raw__bin_67	GCF_001956035	Paenibacillus_amylolyticus	0.024	Paenibacillus	Bacillales	FALSE
QS--ChengpingW_2017__AS42raw__bin_67	GCF_001955995	Paenibacillus_amylolyticus	0.024	Paenibacillus	Bacillales	FALSE
QS--ChengpingW_2017__AS42raw__bin_67	GCF_000517845	Paenibacillus_sp._FSL_R5-192	0.0242	Paenibacillus	Bacillales	FALSE
QS--ChengpingW_2017__AS42raw__bin_67	GCF_001029205	Paenibacillus_sp._VT-400	0.0263	Paenibacillus	Bacillales	FALSE
QS--ChengpingW_2017__AS42raw__bin_67	GCF_001908275	Paenibacillus_xylanexedens	0.0331	Paenibacillus	Bacillales	FALSE
QS--ChengpingW_2017__AS42raw__bin_67	GCF_001955855	Paenibacillus_sp._FSL_R5-0765	0.0395	Paenibacillus	Bacillales	FALSE
QS--ChengpingW_2017__AS42raw__bin_67	GCF_000316035	Paenibacillus_sp._PAMC_26794	0.0419	Paenibacillus	Bacillales	FALSE
QS--ChengpingW_2017__AS42raw__bin_67	GCF_900101225	Paenibacillus_sp._CF095	0.045	Paenibacillus	Bacillales	FALSE
QS--CosteaPI_2017__SID713A049-11-0-0__bin_66	GCF_000160855	Lactobacillus_helveticus_DSM_20075_=_CGMCC_1.1877	0.0255	Lactobacillus	Lactobacillales	TRUE
QS--CosteaPI_2017__SID713A049-11-0-0__bin_66	GCF_000189515	Lactobacillus_helveticus_H10	0.0258	Lactobacillus	Lactobacillales	FALSE
QS--CosteaPI_2017__SID713A049-11-0-0__bin_66	GCF_001702095	Lactobacillus_helveticus	0.0259	Lactobacillus	Lactobacillales	FALSE
QS--CosteaPI_2017__SID713A049-11-0-0__bin_66	GCF_001746265	Lactobacillus_helveticus	0.0259	Lactobacillus	Lactobacillales	FALSE
QS--CosteaPI_2017__SID713A049-11-0-0__bin_66	GCF_000015385	Lactobacillus_helveticus_DPC_4571	0.026	Lactobacillus	Lactobacillales	FALSE
QS--CosteaPI_2017__SID713A049-11-0-0__bin_66	GCF_001308285	Lactobacillus_helveticus	0.026	Lactobacillus	Lactobacillales	FALSE
QS--CosteaPI_2017__SID713A049-11-0-0__bin_66	GCF_000961015	Lactobacillus_helveticus	0.0268	Lactobacillus	Lactobacillales	FALSE
QS--CosteaPI_2017__SID713A049-11-0-0__bin_66	GCF_000525715	Lactobacillus_helveticus_H9	0.0271	Lactobacillus	Lactobacillales	FALSE
QS--CosteaPI_2017__SID713A049-11-0-0__bin_66	GCF_000422165	Lactobacillus_helveticus_CNRZ32	0.0282	Lactobacillus	Lactobacillales	FALSE
QS--CosteaPI_2017__SID713A049-11-0-0__bin_66	GCF_001006025	Lactobacillus_helveticus	0.029	Lactobacillus	Lactobacillales	FALSE
QS--DavidLA_2015__LD-Run2-05__bin_3	GCF_000338075	Vibrio_cholerae_O1_str._Inaba_G4222	0.0018	Vibrio	Vibrionales	FALSE
QS--DavidLA_2015__LD-Run2-05__bin_3	GCF_000967785	Vibrio_cholerae	0.0018	Vibrio	Vibrionales	FALSE
QS--DavidLA_2015__LD-Run2-05__bin_3	GCF_000022585	Vibrio_cholerae_MJ-1236	0.0018	Vibrio	Vibrionales	FALSE
QS--DavidLA_2015__LD-Run2-05__bin_3	GCF_000166455	Vibrio_cholerae_O1_str._2010EL-1786	0.0018	Vibrio	Vibrionales	FALSE
QS--DavidLA_2015__LD-Run2-05__bin_3	GCF_000275645	Vibrio_cholerae_H1	0.0019	Vibrio	Vibrionales	FALSE
QS--DavidLA_2015__LD-Run2-05__bin_3	GCF_000006745	Vibrio_cholerae_O1_biovar_El_Tor_str._N16961	0.0019	Vibrio	Vibrionales	FALSE
QS--DavidLA_2015__LD-Run2-05__bin_3	GCF_000021605	Vibrio_cholerae_M66-2	0.003	Vibrio	Vibrionales	FALSE
QS--DavidLA_2015__LD-Run2-05__bin_3	GCF_000818865	Vibrio_cholerae_O1_biovar_El_Tor	0.0048	Vibrio	Vibrionales	FALSE
QS--DavidLA_2015__LD-Run2-05__bin_3	GCF_000016245	Vibrio_cholerae_O395	0.0071	Vibrio	Vibrionales	FALSE
QS--DavidLA_2015__LD-Run2-05__bin_3	GCF_000518145	Vibrio_albensis_ATCC_14547	0.0208	Vibrio	Vibrionales	TRUE
QS--FengQ_2015__SID31030__bin_13	GCF_001074345	Streptococcus_cristatus	0.0301	Streptococcus	Lactobacillales	FALSE
QS--FengQ_2015__SID31030__bin_13	GCF_000017005	Streptococcus_gordonii_str._Challis_substr._CH1	0.0306	Streptococcus	Lactobacillales	FALSE
QS--FengQ_2015__SID31030__bin_13	GCF_000959965	Streptococcus_gordonii	0.0328	Streptococcus	Lactobacillales	FALSE
QS--FengQ_2015__SID31030__bin_13	GCF_001556605	Streptococcus_sp._CCH8-G7	0.0335	Streptococcus	Lactobacillales	FALSE
QS--FengQ_2015__SID31030__bin_13	GCF_001807785	Streptococcus_sp._HMSC10A01	0.0355	Streptococcus	Lactobacillales	FALSE
QS--FengQ_2015__SID31030__bin_13	GCF_001074415	Streptococcus_cristatus	0.0361	Streptococcus	Lactobacillales	FALSE
QS--FengQ_2015__SID31030__bin_13	GCF_001469295	Streptococcus_gordonii	0.0388	Streptococcus	Lactobacillales	TRUE
QS--FengQ_2015__SID31030__bin_13	GCF_001553855	Streptococcus_gordonii	0.0389	Streptococcus	Lactobacillales	TRUE
QS--FengQ_2015__SID31030__bin_13	GCF_000963345	Streptococcus_gordonii	0.0391	Streptococcus	Lactobacillales	FALSE
QS--FengQ_2015__SID31030__bin_13	GCF_000959925	Streptococcus_gordonii	0.0392	Streptococcus	Lactobacillales	FALSE
QS--FengQ_2015__SID31750__bin_1	GCF_001368955	Propionibacterium_freudenreichii	0.0083	Propionibacterium	Propionibacteriales	FALSE
QS--FengQ_2015__SID31750__bin_1	GCF_001368995	Propionibacterium_freudenreichii	0.0084	Propionibacterium	Propionibacteriales	FALSE
QS--FengQ_2015__SID31750__bin_1	GCF_000723545	Propionibacterium_freudenreichii_subsp._freudenreichii	0.0086	Propionibacterium	Propionibacteriales	FALSE
QS--FengQ_2015__SID31750__bin_1	GCF_002117425	Propionibacterium_freudenreichii	0.009	Propionibacterium	Propionibacteriales	FALSE
QS--FengQ_2015__SID31750__bin_1	GCF_000091725	Propionibacterium_freudenreichii_subsp._shermanii_CIRM-BIA1	0.0091	Propionibacterium	Propionibacteriales	FALSE
QS--FengQ_2015__SID31750__bin_1	GCF_001050975	Propionibacterium_freudenreichii	0.0092	Propionibacterium	Propionibacteriales	FALSE
QS--FengQ_2015__SID31750__bin_1	GCF_000940845	Propionibacterium_freudenreichii_subsp._freudenreichii	0.0098	Propionibacterium	Propionibacteriales	TRUE
QS--FengQ_2015__SID31750__bin_1	GCF_001050955	Propionibacterium_freudenreichii	0.0098	Propionibacterium	Propionibacteriales	FALSE
QS--FengQ_2015__SID31750__bin_1	GCF_900016155	Propionibacterium_freudenreichii_subsp._shermanii	0.0103	Propionibacterium	Propionibacteriales	FALSE
QS--FengQ_2015__SID31750__bin_1	GCF_000945235	Propionibacterium_freudenreichii_subsp._freudenreichii	0.0103	Propionibacterium	Propionibacteriales	FALSE
QS--FengQ_2015__SID530119__bin_57	GCF_001046835	Lactobacillus_reuteri	0.0106	Lactobacillus	Lactobacillales	FALSE
QS--FengQ_2015__SID530119__bin_57	GCF_000010005	Lactobacillus_reuteri_JCM_1112	0.011	Lactobacillus	Lactobacillales	TRUE
QS--FengQ_2015__SID530119__bin_57	GCF_000160715	Lactobacillus_reuteri_MM2-3	0.0111	Lactobacillus	Lactobacillales	FALSE
QS--FengQ_2015__SID530119__bin_57	GCF_000016825	Lactobacillus_reuteri_DSM_20016	0.0114	Lactobacillus	Lactobacillales	TRUE
QS--FengQ_2015__SID530119__bin_57	GCF_000410995	Lactobacillus_reuteri_I5007	0.033	Lactobacillus	Lactobacillales	FALSE
QS--FengQ_2015__SID530119__bin_57	GCF_000236455	Lactobacillus_reuteri_ATCC_53608	0.0343	Lactobacillus	Lactobacillales	FALSE
QS--FengQ_2015__SID530119__bin_57	GCF_001688685	Lactobacillus_reuteri	0.0349	Lactobacillus	Lactobacillales	FALSE
QS--FengQ_2015__SID530119__bin_57	GCF_001618905	Lactobacillus_reuteri	0.0365	Lactobacillus	Lactobacillales	FALSE
QS--FengQ_2015__SID530119__bin_57	GCF_000439275	Lactobacillus_reuteri_TD1	0.0377	Lactobacillus	Lactobacillales	FALSE
QS--FengQ_2015__SID530119__bin_57	GCF_000159455	Lactobacillus_reuteri_SD2112	0.0396	Lactobacillus	Lactobacillales	FALSE
QS--FengQ_2015__SID530163__bin_3	GCF_000148815	Lactobacillus_plantarum_subsp._plantarum_ST-III	0.0011	Lactobacillus	Lactobacillales	FALSE
QS--FengQ_2015__SID530163__bin_3	GCF_000931425	Lactobacillus_plantarum	0.009	Lactobacillus	Lactobacillales	FALSE
QS--FengQ_2015__SID530163__bin_3	GCF_001278015	Lactobacillus_plantarum	0.0091	Lactobacillus	Lactobacillales	FALSE
QS--FengQ_2015__SID530163__bin_3	GCF_000203855	Lactobacillus_plantarum_WCFS1	0.0094	Lactobacillus	Lactobacillales	FALSE
QS--FengQ_2015__SID530163__bin_3	GCF_000762955	Lactobacillus_plantarum_CMPG5300	0.01	Lactobacillus	Lactobacillales	FALSE
QS--FengQ_2015__SID530163__bin_3	GCF_000023085	Lactobacillus_plantarum_JDM1	0.0103	Lactobacillus	Lactobacillales	FALSE
QS--FengQ_2015__SID530163__bin_3	GCF_000604105	Lactobacillus_plantarum_DOMLa	0.0103	Lactobacillus	Lactobacillales	FALSE
QS--FengQ_2015__SID530163__bin_3	GCF_001272315	Lactobacillus_plantarum_subsp._plantarum	0.0107	Lactobacillus	Lactobacillales	FALSE
QS--FengQ_2015__SID530163__bin_3	GCF_000338115	Lactobacillus_plantarum_ZJ316	0.0108	Lactobacillus	Lactobacillales	FALSE
QS--FengQ_2015__SID530163__bin_3	GCF_000392485	Lactobacillus_plantarum_subsp._plantarum_P-8	0.011	Lactobacillus	Lactobacillales	FALSE
QS--FerrettiP_2018__CA_C10003IS2042FE_t4M15__bin_1	GCF_002018925	Acinetobacter_sp._MF4642	0.0352	Acinetobacter	Pseudomonadales	FALSE
QS--FerrettiP_2018__CA_C10003IS2042FE_t4M15__bin_1	GCF_000368045	Acinetobacter_johnsonii_CIP_64.6	0.0372	Acinetobacter	Pseudomonadales	TRUE
QS--FerrettiP_2018__CA_C10003IS2042FE_t4M15__bin_1	GCF_000949655	Acinetobacter_johnsonii	0.0372	Acinetobacter	Pseudomonadales	TRUE
QS--FerrettiP_2018__CA_C10003IS2042FE_t4M15__bin_1	GCF_000162055	Acinetobacter_johnsonii_SH046	0.0372	Acinetobacter	Pseudomonadales	FALSE
QS--FerrettiP_2018__CA_C10003IS2042FE_t4M15__bin_1	GCF_000302335	Acinetobacter_johnsonii_TG19625	0.0372	Acinetobacter	Pseudomonadales	FALSE
QS--FerrettiP_2018__CA_C10003IS2042FE_t4M15__bin_1	GCF_000301735	Acinetobacter_johnsonii_TG19605	0.0374	Acinetobacter	Pseudomonadales	FALSE
QS--FerrettiP_2018__CA_C10003IS2042FE_t4M15__bin_1	GCF_001483265	Acinetobacter_johnsonii	0.0377	Acinetobacter	Pseudomonadales	FALSE
QS--FerrettiP_2018__CA_C10003IS2042FE_t4M15__bin_1	GCF_002018895	Acinetobacter_sp._MF4640	0.0381	Acinetobacter	Pseudomonadales	FALSE
QS--FerrettiP_2018__CA_C10003IS2042FE_t4M15__bin_1	GCF_001484935	Acinetobacter_johnsonii_XBB1	0.0387	Acinetobacter	Pseudomonadales	FALSE
QS--FerrettiP_2018__CA_C10003IS2042FE_t4M15__bin_1	GCF_000219275	Acinetobacter_lwoffii_WJ10621	0.0393	Acinetobacter	Pseudomonadales	FALSE
QS--FerrettiP_2018__CA_C10023IS2393FE_t2M15__bin_4	GCF_000307475	Parabacteroides_sp._D25	0.0136	Parabacteroides	Bacteroidales	FALSE
QS--FerrettiP_2018__CA_C10023IS2393FE_t2M15__bin_4	GCF_000157035	Parabacteroides_sp._2_1_7	0.0136	Parabacteroides	Bacteroidales	FALSE
QS--FerrettiP_2018__CA_C10023IS2393FE_t2M15__bin_4	GCF_000012845	Parabacteroides_distasonis_ATCC_8503	0.0157	Parabacteroides	Bacteroidales	TRUE
QS--FerrettiP_2018__CA_C10023IS2393FE_t2M15__bin_4	GCF_000307455	Parabacteroides_distasonis_CL03T12C09	0.0163	Parabacteroides	Bacteroidales	FALSE
QS--FerrettiP_2018__CA_C10023IS2393FE_t2M15__bin_4	GCF_000699765	Parabacteroides_distasonis_str._3999B_T(B)_6	0.0164	Parabacteroides	Bacteroidales	FALSE
QS--FerrettiP_2018__CA_C10023IS2393FE_t2M15__bin_4	GCF_001405775	Parabacteroides_distasonis	0.0165	Parabacteroides	Bacteroidales	FALSE
QS--FerrettiP_2018__CA_C10023IS2393FE_t2M15__bin_4	GCF_000699905	Parabacteroides_distasonis_str._3999B_T(B)_4	0.0167	Parabacteroides	Bacteroidales	FALSE
QS--FerrettiP_2018__CA_C10023IS2393FE_t2M15__bin_4	GCF_002257605	Parabacteroides_sp._CT06	0.0177	Parabacteroides	Bacteroidales	FALSE
QS--FerrettiP_2018__CA_C10023IS2393FE_t2M15__bin_4	GCF_000163655	Bacteroides_sp._3_1_19	0.0181	Bacteroides	Bacteroidales	FALSE
QS--FerrettiP_2018__CA_C10023IS2393FE_t2M15__bin_4	GCF_000162275	Parabacteroides_sp._D13	0.0201	Parabacteroides	Bacteroidales	FALSE
QS--FerrettiP_2018__CA_C10029IS2503FE_t3M15__bin_8	GCF_000367425	Raoultella_ornithinolytica_B6	0.006	Raoultella	Enterobacterales	FALSE
QS--FerrettiP_2018__CA_C10029IS2503FE_t3M15__bin_8	GCF_002214825	Raoultella_ornithinolytica	0.0061	Raoultella	Enterobacterales	FALSE
QS--FerrettiP_2018__CA_C10029IS2503FE_t3M15__bin_8	GCF_001723565	Raoultella_ornithinolytica	0.0061	Raoultella	Enterobacterales	FALSE
QS--FerrettiP_2018__CA_C10029IS2503FE_t3M15__bin_8	GCF_001700855	Raoultella_ornithinolytica	0.0062	Raoultella	Enterobacterales	FALSE
QS--FerrettiP_2018__CA_C10029IS2503FE_t3M15__bin_8	GCF_001866535	Raoultella_ornithinolytica	0.0072	Raoultella	Enterobacterales	FALSE
QS--FerrettiP_2018__CA_C10029IS2503FE_t3M15__bin_8	GCF_001066395	Raoultella_ornithinolytica	0.0076	Raoultella	Enterobacterales	FALSE
QS--FerrettiP_2018__CA_C10029IS2503FE_t3M15__bin_8	GCF_001455225	Raoultella_ornithinolytica	0.0077	Raoultella	Enterobacterales	FALSE
QS--FerrettiP_2018__CA_C10029IS2503FE_t3M15__bin_8	GCF_002204595	Raoultella_ornithinolytica	0.008	Raoultella	Enterobacterales	FALSE
QS--FerrettiP_2018__CA_C10029IS2503FE_t3M15__bin_8	GCF_000247895	Raoultella_ornithinolytica_10-5246	0.0083	Raoultella	Enterobacterales	FALSE
QS--FerrettiP_2018__CA_C10029IS2503FE_t3M15__bin_8	GCF_000735435	Raoultella_planticola_ATCC_33531	0.039	Raoultella	Enterobacterales	TRUE
QS--FerrettiP_2018__CA_C10042IS2731FE_t2M16__bin_6	GCF_000146405	Streptococcus_equinus_ATCC_700338	0.0049	Streptococcus	Lactobacillales	FALSE
QS--FerrettiP_2018__CA_C10042IS2731FE_t2M16__bin_6	GCF_000826225	Streptococcus_pasteurianus	0.0051	Streptococcus	Lactobacillales	FALSE
QS--FerrettiP_2018__CA_C10042IS2731FE_t2M16__bin_6	GCF_001073755	Streptococcus_pasteurianus	0.0052	Streptococcus	Lactobacillales	FALSE
QS--FerrettiP_2018__CA_C10042IS2731FE_t2M16__bin_6	GCF_000270165	Streptococcus_pasteurianus_ATCC_43144	0.0076	Streptococcus	Lactobacillales	FALSE
QS--FerrettiP_2018__CA_C10042IS2731FE_t2M16__bin_6	GCF_001563585	Streptococcus_pasteurianus	0.0083	Streptococcus	Lactobacillales	FALSE
QS--FerrettiP_2018__CA_C10042IS2731FE_t2M16__bin_6	GCF_001746975	Streptococcus_pasteurianus	0.0084	Streptococcus	Lactobacillales	FALSE
QS--FerrettiP_2018__CA_C10042IS2731FE_t2M16__bin_6	GCF_000270145	Streptococcus_gallolyticus_subsp._gallolyticus_ATCC_43143	0.0375	Streptococcus	Lactobacillales	FALSE
QS--FerrettiP_2018__CA_C10042IS2731FE_t2M16__bin_6	GCF_000146525	Streptococcus_gallolyticus_subsp._gallolyticus_TX20005	0.038	Streptococcus	Lactobacillales	FALSE
QS--FerrettiP_2018__CA_C10042IS2731FE_t2M16__bin_6	GCF_000203195	Streptococcus_gallolyticus_subsp._gallolyticus_ATCC_BAA-2069	0.0381	Streptococcus	Lactobacillales	FALSE
QS--FerrettiP_2018__CA_C10042IS2731FE_t2M16__bin_6	GCF_000027185	Streptococcus_gallolyticus_UCN34	0.0383	Streptococcus	Lactobacillales	FALSE
QS--HMP_2012__SRS011111__bin_9	GCF_000179935	Lactobacillus_iners_LEAF_2053A-b	0.0133	Lactobacillus	Lactobacillales	FALSE
QS--HMP_2012__SRS011111__bin_9	GCF_000179975	Lactobacillus_iners_LEAF_2062A-h1	0.014	Lactobacillus	Lactobacillales	FALSE
QS--HMP_2012__SRS011111__bin_9	GCF_000149125	Lactobacillus_iners_LactinV_01V1-a	0.0144	Lactobacillus	Lactobacillales	FALSE
QS--HMP_2012__SRS011111__bin_9	GCF_000227195	Lactobacillus_sp._7_1_47FAA	0.0147	Lactobacillus	Lactobacillales	FALSE
QS--HMP_2012__SRS011111__bin_9	GCF_000149085	Lactobacillus_iners_LactinV_09V1-c	0.0151	Lactobacillus	Lactobacillales	FALSE
QS--HMP_2012__SRS011111__bin_9	GCF_000149065	Lactobacillus_iners_LactinV_11V1-d	0.0154	Lactobacillus	Lactobacillales	FALSE
QS--HMP_2012__SRS011111__bin_9	GCF_000179955	Lactobacillus_iners_LEAF_2052A-d	0.0154	Lactobacillus	Lactobacillales	FALSE
QS--HMP_2012__SRS011111__bin_9	GCF_000149145	Lactobacillus_iners_SPIN_2503V10-D	0.0155	Lactobacillus	Lactobacillales	FALSE
QS--HMP_2012__SRS011111__bin_9	GCF_000185405	Lactobacillus_iners_ATCC_55195	0.0158	Lactobacillus	Lactobacillales	FALSE
QS--HMP_2012__SRS011111__bin_9	GCF_000160875	Lactobacillus_iners_DSM_13335	0.0159	Lactobacillus	Lactobacillales	TRUE
QS--HMP_2012__SRS013252__bin_19	GCF_001814205	Rothia_sp._HMSC036D11	0.0162	Rothia	Micrococcales	FALSE
QS--HMP_2012__SRS013252__bin_19	GCF_001809525	Rothia_sp._HMSC064D08	0.0258	Rothia	Micrococcales	FALSE
QS--HMP_2012__SRS013252__bin_19	GCF_001062425	Rothia_dentocariosa	0.026	Rothia	Micrococcales	FALSE
QS--HMP_2012__SRS013252__bin_19	GCF_001061305	Rothia_dentocariosa	0.026	Rothia	Micrococcales	FALSE
QS--HMP_2012__SRS013252__bin_19	GCF_001809115	Rothia_sp._HMSC071F11	0.0268	Rothia	Micrococcales	FALSE
QS--HMP_2012__SRS013252__bin_19	GCF_000164695	Rothia_dentocariosa_ATCC_17931	0.0269	Rothia	Micrococcales	FALSE
QS--HMP_2012__SRS013252__bin_19	GCF_001815285	Rothia_sp._HMSC065D02	0.0269	Rothia	Micrococcales	FALSE
QS--HMP_2012__SRS013252__bin_19	GCF_000143585	Rothia_dentocariosa_M567	0.0275	Rothia	Micrococcales	FALSE
QS--HMP_2012__SRS013252__bin_19	GCF_001808385	Rothia_sp._HMSC08A08	0.0276	Rothia	Micrococcales	FALSE
QS--HMP_2012__SRS013252__bin_19	GCF_001809415	Rothia_sp._HMSC058E10	0.0283	Rothia	Micrococcales	FALSE
QS--HMP_2012__SRS013261__bin_6	GCF_001469555	Cutibacterium_acnes	0.001	Cutibacterium	Propionibacteriales	FALSE
QS--HMP_2012__SRS013261__bin_6	GCF_001469635	Cutibacterium_acnes	0.004	Cutibacterium	Propionibacteriales	FALSE
QS--HMP_2012__SRS013261__bin_6	GCF_000213155	Propionibacterium_acnes_266	0.0042	Cutibacterium	Propionibacteriales	FALSE
QS--HMP_2012__SRS013261__bin_6	GCF_000025765	Propionibacterium_acnes_SK137	0.0049	Cutibacterium	Propionibacteriales	FALSE
QS--HMP_2012__SRS013261__bin_6	GCF_000240055	Propionibacterium_acnes_TypeIA2_P.acn31	0.0052	Cutibacterium	Propionibacteriales	FALSE
QS--HMP_2012__SRS013261__bin_6	GCF_000240015	Propionibacterium_acnes_TypeIA2_P.acn33	0.0053	Cutibacterium	Propionibacteriales	FALSE
QS--HMP_2012__SRS013261__bin_6	GCF_000217615	Propionibacterium_acnes_6609	0.0072	Cutibacterium	Propionibacteriales	FALSE
QS--HMP_2012__SRS013261__bin_6	GCF_000008345	Propionibacterium_acnes_KPA171202	0.0072	Cutibacterium	Propionibacteriales	FALSE
QS--HMP_2012__SRS013261__bin_6	GCF_001481615	Cutibacterium_acnes	0.0238	Cutibacterium	Propionibacteriales	FALSE
QS--HMP_2012__SRS013261__bin_6	GCF_000231215	Propionibacterium_acnes_subsp._defendens_ATCC_11828	0.0244	Cutibacterium	Propionibacteriales	FALSE
QS--HMP_2012__SRS014475__bin_1	GCF_000008805	Neisseria_meningitidis_MC58	0.0162	Neisseria	Neisseriales	FALSE
QS--HMP_2012__SRS014475__bin_1	GCF_000009465	Neisseria_meningitidis_FAM18	0.0197	Neisseria	Neisseriales	FALSE
QS--HMP_2012__SRS014475__bin_1	GCF_001814225	Neisseria_sp._HMSC070F02	0.02	Neisseria	Neisseriales	FALSE
QS--HMP_2012__SRS014475__bin_1	GCF_001703715	Neisseria_meningitidis	0.02	Neisseria	Neisseriales	FALSE
QS--HMP_2012__SRS014475__bin_1	GCF_001703675	Neisseria_meningitidis	0.0201	Neisseria	Neisseriales	FALSE
QS--HMP_2012__SRS014475__bin_1	GCF_001703695	Neisseria_meningitidis	0.0202	Neisseria	Neisseriales	FALSE
QS--HMP_2012__SRS014475__bin_1	GCF_001703755	Neisseria_meningitidis	0.0202	Neisseria	Neisseriales	FALSE
QS--HMP_2012__SRS014475__bin_1	GCF_000014105	Neisseria_meningitidis_053442	0.0203	Neisseria	Neisseriales	FALSE
QS--HMP_2012__SRS014475__bin_1	GCF_001703775	Neisseria_meningitidis	0.0204	Neisseria	Neisseriales	FALSE
QS--HMP_2012__SRS014475__bin_1	GCF_001703795	Neisseria_meningitidis	0.0204	Neisseria	Neisseriales	FALSE
QS--HMP_2012__SRS015072__bin_1	GCF_001541515	Lactobacillus_crispatus	0.0195	Lactobacillus	Lactobacillales	FALSE
QS--HMP_2012__SRS015072__bin_1	GCF_001546015	Lactobacillus_crispatus	0.0198	Lactobacillus	Lactobacillales	FALSE
QS--HMP_2012__SRS015072__bin_1	GCF_000176975	Lactobacillus_crispatus_SJ-3C-US	0.0199	Lactobacillus	Lactobacillales	FALSE
QS--HMP_2012__SRS015072__bin_1	GCF_000301115	Lactobacillus_crispatus_FB049-03	0.021	Lactobacillus	Lactobacillales	FALSE
QS--HMP_2012__SRS015072__bin_1	GCF_000301135	Lactobacillus_crispatus_FB077-07	0.0216	Lactobacillus	Lactobacillales	FALSE
QS--HMP_2012__SRS015072__bin_1	GCF_000162315	Lactobacillus_crispatus_MV-3A-US	0.0228	Lactobacillus	Lactobacillales	FALSE
QS--HMP_2012__SRS015072__bin_1	GCF_000160515	Lactobacillus_crispatus_JV-V01	0.0246	Lactobacillus	Lactobacillales	FALSE
QS--HMP_2012__SRS015072__bin_1	GCF_000161915	Lactobacillus_crispatus_MV-1A-US	0.0253	Lactobacillus	Lactobacillales	FALSE
QS--HMP_2012__SRS015072__bin_1	GCF_000162255	Lactobacillus_crispatus_125-2-CHN	0.026	Lactobacillus	Lactobacillales	FALSE
QS--HMP_2012__SRS015072__bin_1	GCF_001434005	Lactobacillus_crispatus_DSM_20584_=_JCM_1185	0.0333	Lactobacillus	Lactobacillales	TRUE
QS--HMP_2012__SRS015154__bin_4	GCF_001813685	Rothia_sp._HMSC061E04	0.0115	Rothia	Micrococcales	FALSE
QS--HMP_2012__SRS015154__bin_4	GCF_001064265	Rothia_mucilaginosa	0.0393	Rothia	Micrococcales	FALSE
QS--HMP_2012__SRS015154__bin_4	GCF_001060545	Rothia_mucilaginosa	0.0395	Rothia	Micrococcales	FALSE
QS--HMP_2012__SRS015154__bin_4	GCF_000231235	Rothia_mucilaginosa_M508	0.0397	Rothia	Micrococcales	FALSE
QS--HMP_2012__SRS015154__bin_4	GCF_001813725	Rothia_sp._HMSC072B04	0.0399	Rothia	Micrococcales	FALSE
QS--HMP_2012__SRS015154__bin_4	GCF_001813895	Rothia_sp._HMSC071C12	0.0399	Rothia	Micrococcales	FALSE
QS--HMP_2012__SRS015154__bin_4	GCF_001812975	Rothia_sp._HMSC073B08	0.04	Rothia	Micrococcales	FALSE
QS--HMP_2012__SRS015154__bin_4	GCF_001062855	Rothia_mucilaginosa	0.0401	Rothia	Micrococcales	FALSE
QS--HMP_2012__SRS015154__bin_4	GCF_001815755	Rothia_sp._HMSC061C12	0.0404	Rothia	Micrococcales	FALSE
QS--HMP_2012__SRS015154__bin_4	GCF_001815155	Rothia_sp._HMSC065D09	0.0408	Rothia	Micrococcales	FALSE
QS--HMP_2012__SRS015269__bin_1	GCF_001065625	Moraxella_catarrhalis	0.0061	Moraxella	Pseudomonadales	FALSE
QS--HMP_2012__SRS015269__bin_1	GCF_001063475	Moraxella_catarrhalis	0.0062	Moraxella	Pseudomonadales	FALSE
QS--HMP_2012__SRS015269__bin_1	GCF_001064665	Moraxella_catarrhalis	0.0062	Moraxella	Pseudomonadales	FALSE
QS--HMP_2012__SRS015269__bin_1	GCF_001064655	Moraxella_catarrhalis	0.0063	Moraxella	Pseudomonadales	FALSE
QS--HMP_2012__SRS015269__bin_1	GCF_000092265	Moraxella_catarrhalis_BBH18	0.0063	Moraxella	Pseudomonadales	FALSE
QS--HMP_2012__SRS015269__bin_1	GCF_000766665	Moraxella_catarrhalis	0.0064	Moraxella	Pseudomonadales	FALSE
QS--HMP_2012__SRS015269__bin_1	GCF_001809255	Moraxella_sp._HMSC061H09	0.0067	Moraxella	Pseudomonadales	FALSE
QS--HMP_2012__SRS015269__bin_1	GCF_002073215	Moraxella_catarrhalis	0.007	Moraxella	Pseudomonadales	FALSE
QS--HMP_2012__SRS015269__bin_1	GCF_000740455	Moraxella_catarrhalis	0.0071	Moraxella	Pseudomonadales	FALSE
QS--HMP_2012__SRS015269__bin_1	GCF_002080125	Moraxella_catarrhalis	0.0071	Moraxella	Pseudomonadales	FALSE
QS--HMP_2012__SRS015799__bin_2	GCF_001063455	Morococcus_cerebrosus	0.0414	Morococcus	Neisseriales	FALSE
QS--HMP_2012__SRS015799__bin_2	GCF_001556335	Porphyrobacter_donghaensis	0.0422	Porphyrobacter	Sphingomonadales	FALSE
QS--HMP_2012__SRS015799__bin_2	GCF_000813705	Morococcus_cerebrosus	0.0423	Morococcus	Neisseriales	TRUE
QS--HMP_2012__SRS015799__bin_2	GCF_000173875	Neisseria_mucosa_ATCC_25996	0.0428	Neisseria	Neisseriales	FALSE
QS--HMP_2012__SRS015799__bin_2	GCF_001807625	Neisseria_sp._HMSC03D10	0.0429	Neisseria	Neisseriales	FALSE
QS--HMP_2012__SRS015799__bin_2	GCF_001814135	Neisseria_sp._HMSC067H09	0.0435	Neisseria	Neisseriales	FALSE
QS--HMP_2012__SRS015799__bin_2	GCF_000952795	Neisseria_sp._HMSC06F02	0.0436	Neisseria	Neisseriales	FALSE
QS--HMP_2012__SRS015799__bin_2	GCF_002073715	Neisseria_sicca	0.044	Neisseria	Neisseriales	FALSE
QS--HMP_2012__SRS015799__bin_2	GCF_001813335	Neisseria_sp._HMSC055H02	0.0454	Neisseria	Neisseriales	FALSE
QS--HMP_2012__SRS015799__bin_2	GCF_000193735	Neisseria_sicca_4320	0.0469	Neisseria	Neisseriales	FALSE
QS--HMP_2012__SRS016331__bin_43	GCF_000340685	Treponema_denticola_ATCC_35404	0.0218	Treponema	Spirochaetales	FALSE
QS--HMP_2012__SRS016331__bin_43	GCF_000338595	Treponema_denticola_ATCC_33521	0.0218	Treponema	Spirochaetales	FALSE
QS--HMP_2012__SRS016331__bin_43	GCF_000008185	Treponema_denticola_ATCC_35405	0.0219	Treponema	Spirochaetales	TRUE
QS--HMP_2012__SRS016331__bin_43	GCF_000340645	Treponema_denticola_H-22	0.0222	Treponema	Spirochaetales	FALSE
QS--HMP_2012__SRS016331__bin_43	GCF_000340725	Treponema_denticola_AL-2	0.0222	Treponema	Spirochaetales	FALSE
QS--HMP_2012__SRS016331__bin_43	GCF_000338615	Treponema_denticola_ATCC_33520	0.0247	Treponema	Spirochaetales	FALSE
QS--HMP_2012__SRS016331__bin_43	GCF_000340605	Treponema_denticola_H1-T	0.0253	Treponema	Spirochaetales	FALSE
QS--HMP_2012__SRS016331__bin_43	GCF_000338515	Treponema_denticola_MYR-T	0.0253	Treponema	Spirochaetales	FALSE
QS--HMP_2012__SRS016331__bin_43	GCF_000340705	Treponema_denticola_OTK	0.0276	Treponema	Spirochaetales	FALSE
QS--HMP_2012__SRS016331__bin_43	GCF_000338455	Treponema_denticola_SP37	0.0277	Treponema	Spirochaetales	FALSE
QS--HMP_2012__SRS016529__bin_5	GCF_001813565	Rothia_sp._HMSC068E02	0.0257	Rothia	Micrococcales	FALSE
QS--HMP_2012__SRS016529__bin_5	GCF_001810515	Rothia_sp._HMSC075F09	0.0266	Rothia	Micrococcales	FALSE
QS--HMP_2012__SRS016529__bin_5	GCF_001813145	Rothia_sp._HMSC066G02	0.0276	Rothia	Micrococcales	FALSE
QS--HMP_2012__SRS016529__bin_5	GCF_001810775	Rothia_sp._HMSC062H08	0.0279	Rothia	Micrococcales	FALSE
QS--HMP_2012__SRS016529__bin_5	GCF_001061655	Rothia_mucilaginosa	0.0282	Rothia	Micrococcales	FALSE
QS--HMP_2012__SRS016529__bin_5	GCF_001062855	Rothia_mucilaginosa	0.0283	Rothia	Micrococcales	FALSE
QS--HMP_2012__SRS016529__bin_5	GCF_001064575	Rothia_mucilaginosa	0.0287	Rothia	Micrococcales	FALSE
QS--HMP_2012__SRS016529__bin_5	GCF_001063545	Rothia_mucilaginosa	0.0296	Rothia	Micrococcales	FALSE
QS--HMP_2012__SRS016529__bin_5	GCF_001812895	Rothia_sp._HMSC069C04	0.0302	Rothia	Micrococcales	FALSE
QS--HMP_2012__SRS016529__bin_5	GCF_001812285	Rothia_sp._HMSC065B04	0.031	Rothia	Micrococcales	FALSE
QS--HMP_2012__SRS018149__bin_21	GCF_001008275	Haemophilus_haemolyticus	0.0389	Haemophilus	Pasteurellales	FALSE
QS--HMP_2012__SRS018149__bin_21	GCF_000222045	Haemophilus_haemolyticus_M21127	0.0398	Haemophilus	Pasteurellales	FALSE
QS--HMP_2012__SRS018149__bin_21	GCF_001008225	Haemophilus_haemolyticus	0.0402	Haemophilus	Pasteurellales	FALSE
QS--HMP_2012__SRS018149__bin_21	GCF_001679045	Haemophilus_haemolyticus	0.0408	Haemophilus	Pasteurellales	TRUE
QS--HMP_2012__SRS018149__bin_21	GCF_000262285	Haemophilus_haemolyticus_HK386	0.0408	Haemophilus	Pasteurellales	FALSE
QS--HMP_2012__SRS018149__bin_21	GCF_001679135	Haemophilus_haemolyticus	0.0409	Haemophilus	Pasteurellales	FALSE
QS--HMP_2012__SRS018149__bin_21	GCF_001679445	Haemophilus_haemolyticus	0.0415	Haemophilus	Pasteurellales	FALSE
QS--HMP_2012__SRS018149__bin_21	GCF_000242295	Haemophilus_sp._oral_taxon_851_str._F0397	0.0418	Haemophilus	Pasteurellales	FALSE
QS--HMP_2012__SRS018149__bin_21	GCF_001008215	Haemophilus_haemolyticus	0.0419	Haemophilus	Pasteurellales	FALSE
QS--HMP_2012__SRS018149__bin_21	GCF_001008205	Haemophilus_haemolyticus	0.0428	Haemophilus	Pasteurellales	FALSE
QS--HMP_2012__SRS018439__bin_44	GCF_001811365	Neisseria_sp._HMSC061E12	0.0369	Neisseria	Neisseriales	FALSE
QS--HMP_2012__SRS018439__bin_44	GCF_001837365	Neisseria_sp._HMSC066F04	0.037	Neisseria	Neisseriales	FALSE
QS--HMP_2012__SRS018439__bin_44	GCF_001836315	Neisseria_sp._HMSC056A04	0.0371	Neisseria	Neisseriales	FALSE
QS--HMP_2012__SRS018439__bin_44	GCF_001814445	Neisseria_sp._HMSC066B07	0.0373	Neisseria	Neisseriales	FALSE
QS--HMP_2012__SRS018439__bin_44	GCF_001838135	Neisseria_sp._HMSC078H04	0.0375	Neisseria	Neisseriales	FALSE
QS--HMP_2012__SRS018439__bin_44	GCF_001812605	Neisseria_sp._HMSC073G10	0.0388	Neisseria	Neisseriales	FALSE
QS--HMP_2012__SRS018439__bin_44	GCF_001837185	Neisseria_sp._HMSC064D07	0.0394	Neisseria	Neisseriales	FALSE
QS--HMP_2012__SRS018439__bin_44	GCF_001618075	Neisseria_flavescens	0.0399	Neisseria	Neisseriales	FALSE
QS--HMP_2012__SRS018439__bin_44	GCF_001809345	Neisseria_sp._HMSC072B12	0.0401	Neisseria	Neisseriales	FALSE
QS--HMP_2012__SRS018439__bin_44	GCF_001810035	Neisseria_sp._HMSC058F07	0.0401	Neisseria	Neisseriales	FALSE
QS--HMP_2012__SRS019225__bin_13	GCF_000191105	Streptococcus_sanguinis_SK405	0.0408	Streptococcus	Lactobacillales	FALSE
QS--HMP_2012__SRS019225__bin_13	GCF_000194945	Streptococcus_sanguinis_SK1_=_NCTC_7863	0.0411	Streptococcus	Lactobacillales	TRUE
QS--HMP_2012__SRS019225__bin_13	GCF_000192275	Streptococcus_sanguinis_SK160	0.0417	Streptococcus	Lactobacillales	FALSE
QS--HMP_2012__SRS019225__bin_13	GCF_000191125	Streptococcus_sanguinis_SK678	0.0419	Streptococcus	Lactobacillales	FALSE
QS--HMP_2012__SRS019225__bin_13	GCF_000192185	Streptococcus_sanguinis_SK72	0.0432	Streptococcus	Lactobacillales	FALSE
QS--HMP_2012__SRS019225__bin_13	GCF_000192245	Streptococcus_sanguinis_SK150	0.044	Streptococcus	Lactobacillales	FALSE
QS--HMP_2012__SRS019225__bin_13	GCF_000014205	Streptococcus_sanguinis_SK36	0.0443	Streptococcus	Lactobacillales	FALSE
QS--HMP_2012__SRS019225__bin_13	GCF_000191085	Streptococcus_sanguinis_SK353	0.0446	Streptococcus	Lactobacillales	FALSE
QS--HMP_2012__SRS019225__bin_13	GCF_000194965	Streptococcus_sanguinis_SK1057	0.0449	Streptococcus	Lactobacillales	FALSE
QS--HMP_2012__SRS019225__bin_13	GCF_000188275	Streptococcus_sanguinis_VMC66	0.045	Streptococcus	Lactobacillales	FALSE
QS--HMP_2012__SRS023468__bin_20	GCF_000767725	Mycoplasma_hominis_ATCC_27545	0.0153	Mycoplasma	Mycoplasmatales	FALSE
QS--HMP_2012__SRS023468__bin_20	GCF_000759385	Mycoplasma_hominis	0.0167	Mycoplasma	Mycoplasmatales	FALSE
QS--HMP_2012__SRS023468__bin_20	GCF_001017595	Mycoplasma_hominis	0.018	Mycoplasma	Mycoplasmatales	FALSE
QS--HMP_2012__SRS023468__bin_20	GCF_001906845	Mycoplasma_hominis	0.0186	Mycoplasma	Mycoplasmatales	FALSE
QS--HMP_2012__SRS023468__bin_20	GCF_001906855	Mycoplasma_hominis	0.0189	Mycoplasma	Mycoplasmatales	FALSE
QS--HMP_2012__SRS023468__bin_20	GCF_000947915	Mycoplasma_hominis	0.019	Mycoplasma	Mycoplasmatales	FALSE
QS--HMP_2012__SRS023468__bin_20	GCF_000759375	Mycoplasma_hominis	0.0198	Mycoplasma	Mycoplasmatales	FALSE
QS--HMP_2012__SRS023468__bin_20	GCF_001063305	Mycoplasma_hominis	0.0202	Mycoplasma	Mycoplasmatales	FALSE
QS--HMP_2012__SRS023468__bin_20	GCF_000085865	Mycoplasma_hominis_ATCC_23114	0.0214	Mycoplasma	Mycoplasmatales	TRUE
QS--HMP_2012__SRS023468__bin_20	GCF_000935865	Mycoplasma_hominis	0.0222	Mycoplasma	Mycoplasmatales	FALSE
QS--HMP_2012__SRS045049__bin_7	GCF_000260655	Neisseria_sicca_VK64	0.0309	Neisseria	Neisseriales	FALSE
QS--HMP_2012__SRS045049__bin_7	GCF_000227275	Neisseria_sp._GT4A_CT1	0.0311	Neisseria	Neisseriales	FALSE
QS--HMP_2012__SRS045049__bin_7	GCF_001838645	Neisseria_sp._HMSC70E02	0.0313	Neisseria	Neisseriales	FALSE
QS--HMP_2012__SRS045049__bin_7	GCF_000220865	Neisseria_macacae_ATCC_33926	0.0323	Neisseria	Neisseriales	TRUE
QS--HMP_2012__SRS045049__bin_7	GCF_001810355	Neisseria_sp._HMSC074B07	0.0323	Neisseria	Neisseriales	FALSE
QS--HMP_2012__SRS045049__bin_7	GCF_000174655	Neisseria_sicca_ATCC_29256	0.0327	Neisseria	Neisseriales	TRUE
QS--HMP_2012__SRS045049__bin_7	GCF_001815675	Neisseria_sp._HMSC065D04	0.0328	Neisseria	Neisseriales	FALSE
QS--HMP_2012__SRS045049__bin_7	GCF_001809325	Neisseria_sp._HMSC077D05	0.0411	Neisseria	Neisseriales	FALSE
QS--HMP_2012__SRS045049__bin_7	GCF_001814135	Neisseria_sp._HMSC067H09	0.0455	Neisseria	Neisseriales	FALSE
QS--HMP_2012__SRS045049__bin_7	GCF_000952795	Neisseria_sp._HMSC06F02	0.0459	Neisseria	Neisseriales	FALSE
QS--HMP_2012__SRS053630__bin_15	GCF_001558215	Streptococcus_mutans	0.0009	Streptococcus	Lactobacillales	FALSE
QS--HMP_2012__SRS053630__bin_15	GCF_001073145	Streptococcus_mutans	0.001	Streptococcus	Lactobacillales	FALSE
QS--HMP_2012__SRS053630__bin_15	GCF_002212935	Streptococcus_mutans	0.0011	Streptococcus	Lactobacillales	FALSE
QS--HMP_2012__SRS053630__bin_15	GCF_002155285	Streptococcus_mutans	0.0068	Streptococcus	Lactobacillales	FALSE
QS--HMP_2012__SRS053630__bin_15	GCF_000271865	Streptococcus_mutans_GS-5	0.0081	Streptococcus	Lactobacillales	FALSE
QS--HMP_2012__SRS053630__bin_15	GCF_000007465	Streptococcus_mutans_UA159	0.0081	Streptococcus	Lactobacillales	FALSE
QS--HMP_2012__SRS053630__bin_15	GCF_000817065	Streptococcus_mutans_UA159-FR	0.0082	Streptococcus	Lactobacillales	FALSE
QS--HMP_2012__SRS053630__bin_15	GCF_000347835	Streptococcus_mutans_KK23	0.0111	Streptococcus	Lactobacillales	FALSE
QS--HMP_2012__SRS053630__bin_15	GCF_000091645	Streptococcus_mutans_NN2025	0.0113	Streptococcus	Lactobacillales	FALSE
QS--HMP_2012__SRS053630__bin_15	GCF_000284575	Streptococcus_mutans_LJ23	0.0113	Streptococcus	Lactobacillales	FALSE
QS--HeQ_2017__RSZAXPI003097-131__bin_19	GCF_000968265	Clostridium_sp._IBUN125C	0.0112	Clostridium	Clostridiales	FALSE
QS--HeQ_2017__RSZAXPI003097-131__bin_19	GCF_001815925	Clostridium_sp._HMSC19A10	0.0112	Clostridium	Clostridiales	FALSE
QS--HeQ_2017__RSZAXPI003097-131__bin_19	GCF_000968315	Clostridium_sp._IBUN13A	0.0113	Clostridium	Clostridiales	FALSE
QS--HeQ_2017__RSZAXPI003097-131__bin_19	GCF_000968245	Clostridium_sp._IBUN22A	0.0114	Clostridium	Clostridiales	FALSE
QS--HeQ_2017__RSZAXPI003097-131__bin_19	GCF_000409755	Clostridium_butyricum_DSM_10702	0.0117	Clostridium	Clostridiales	TRUE
QS--HeQ_2017__RSZAXPI003097-131__bin_19	GCF_000355785	Clostridium_butyricum_DKU-01	0.0121	Clostridium	Clostridiales	FALSE
QS--HeQ_2017__RSZAXPI003097-131__bin_19	GCF_001646605	Clostridium_butyricum	0.0121	Clostridium	Clostridiales	FALSE
QS--HeQ_2017__RSZAXPI003097-131__bin_19	GCF_001456065	Clostridium_butyricum	0.0121	Clostridium	Clostridiales	FALSE
QS--HeQ_2017__RSZAXPI003097-131__bin_19	GCF_000371625	Clostridium_butyricum_60E.3	0.0122	Clostridium	Clostridiales	FALSE
QS--HeQ_2017__RSZAXPI003097-131__bin_19	GCF_001465175	Clostridium_butyricum	0.0123	Clostridium	Clostridiales	FALSE
QS--HeQ_2017__SZAXPI029548-140__bin_27	GCF_000273315	Bacteroides_xylanisolvens_CL03T12C04	0.0268	Bacteroides	Bacteroidales	FALSE
QS--HeQ_2017__SZAXPI029548-140__bin_27	GCF_002161135	Bacteroides_xylanisolvens	0.027	Bacteroides	Bacteroidales	FALSE
QS--HeQ_2017__SZAXPI029548-140__bin_27	GCF_002161115	Bacteroides_xylanisolvens	0.0273	Bacteroides	Bacteroidales	FALSE
QS--HeQ_2017__SZAXPI029548-140__bin_27	GCF_000157095	Bacteroides_sp._D1	0.0274	Bacteroides	Bacteroidales	FALSE
QS--HeQ_2017__SZAXPI029548-140__bin_27	GCF_000162155	Bacteroides_sp._2_1_22	0.0274	Bacteroides	Bacteroidales	FALSE
QS--HeQ_2017__SZAXPI029548-140__bin_27	GCF_000218365	Bacteroides_sp._1_1_30	0.0274	Bacteroides	Bacteroidales	FALSE
QS--HeQ_2017__SZAXPI029548-140__bin_27	GCF_000577295	Bacteroides_xylanisolvens_SD_CC_1b	0.0277	Bacteroides	Bacteroidales	FALSE
QS--HeQ_2017__SZAXPI029548-140__bin_27	GCF_000178215	Bacteroides_xylanisolvens_SD_CC_1b	0.0277	Bacteroides	Bacteroidales	FALSE
QS--HeQ_2017__SZAXPI029548-140__bin_27	GCF_000178295	Bacteroides_xylanisolvens_SD_CC_2a	0.0277	Bacteroides	Bacteroidales	FALSE
QS--HeQ_2017__SZAXPI029548-140__bin_27	GCF_900114865	Bacteroides_xylanisolvens	0.0282	Bacteroides	Bacteroidales	FALSE
QS--HeQ_2017__SZAXPI029564-74__bin_31	GCF_001685965	Bifidobacterium_pseudocatenulatum	0.031	Bifidobacterium	Bifidobacteriales	FALSE
QS--HeQ_2017__SZAXPI029564-74__bin_31	GCF_000940535	Bifidobacterium_pseudocatenulatum	0.0322	Bifidobacterium	Bifidobacteriales	FALSE
QS--HeQ_2017__SZAXPI029564-74__bin_31	GCF_001686005	Bifidobacterium_pseudocatenulatum	0.0322	Bifidobacterium	Bifidobacteriales	FALSE
QS--HeQ_2017__SZAXPI029564-74__bin_31	GCF_000708005	Bifidobacterium_pseudocatenulatum_IPLA36007	0.0333	Bifidobacterium	Bifidobacteriales	FALSE
QS--HeQ_2017__SZAXPI029564-74__bin_31	GCF_001405035	Bifidobacterium_pseudocatenulatum	0.0335	Bifidobacterium	Bifidobacteriales	FALSE
QS--HeQ_2017__SZAXPI029564-74__bin_31	GCF_001685985	Bifidobacterium_pseudocatenulatum	0.0341	Bifidobacterium	Bifidobacteriales	FALSE
QS--HeQ_2017__SZAXPI029564-74__bin_31	GCF_001686025	Bifidobacterium_pseudocatenulatum	0.0341	Bifidobacterium	Bifidobacteriales	FALSE
QS--HeQ_2017__SZAXPI029564-74__bin_31	GCF_001025215	Bifidobacterium_pseudocatenulatum_DSM_20438_=_JCM_1200_=_LMG_10505	0.0343	Bifidobacterium	Bifidobacteriales	TRUE
QS--HeQ_2017__SZAXPI029564-74__bin_31	GCF_000741685	Bifidobacterium_pseudocatenulatum_DSM_20438_=_JCM_1200_=_LMG_10505	0.0344	Bifidobacterium	Bifidobacteriales	TRUE
QS--HeQ_2017__SZAXPI029564-74__bin_31	GCF_000173435	Bifidobacterium_pseudocatenulatum_DSM_20438_=_JCM_1200_=_LMG_10505	0.0345	Bifidobacterium	Bifidobacteriales	TRUE
QS--HeQ_2017__SZAXPI029574-89__bin_4	GCF_001808035	Proteus_sp._HMSC14B05	0.0082	Proteus	Enterobacterales	FALSE
QS--HeQ_2017__SZAXPI029574-89__bin_4	GCF_000297835	Proteus_mirabilis_WGLW4	0.0091	Proteus	Enterobacterales	FALSE
QS--HeQ_2017__SZAXPI029574-89__bin_4	GCF_000160755	Proteus_mirabilis_ATCC_29906	0.0093	Proteus	Enterobacterales	TRUE
QS--HeQ_2017__SZAXPI029574-89__bin_4	GCF_002180235	Proteus_mirabilis	0.01	Proteus	Enterobacterales	FALSE
QS--HeQ_2017__SZAXPI029574-89__bin_4	GCF_000069965	Proteus_mirabilis_HI4320	0.0101	Proteus	Enterobacterales	FALSE
QS--HeQ_2017__SZAXPI029574-89__bin_4	GCF_002197405	Proteus_mirabilis	0.0102	Proteus	Enterobacterales	FALSE
QS--HeQ_2017__SZAXPI029574-89__bin_4	GCF_002180115	Proteus_mirabilis	0.0103	Proteus	Enterobacterales	FALSE
QS--HeQ_2017__SZAXPI029574-89__bin_4	GCF_002055685	Proteus_mirabilis	0.0105	Proteus	Enterobacterales	FALSE
QS--HeQ_2017__SZAXPI029574-89__bin_4	GCF_001640985	Proteus_mirabilis	0.0106	Proteus	Enterobacterales	FALSE
QS--HeQ_2017__SZAXPI029574-89__bin_4	GCF_001281545	Proteus_mirabilis	0.0106	Proteus	Enterobacterales	FALSE
QS--KarlssonFH_2013__S370__bin_37	GCF_000525585	Streptococcus_sp._ACS2	0.0286	Streptococcus	Lactobacillales	FALSE
QS--KarlssonFH_2013__S370__bin_37	GCF_002073835	Streptococcus_salivarius	0.029	Streptococcus	Lactobacillales	FALSE
QS--KarlssonFH_2013__S370__bin_37	GCF_001657895	Streptococcus_salivarius	0.0299	Streptococcus	Lactobacillales	FALSE
QS--KarlssonFH_2013__S370__bin_37	GCF_001837325	Streptococcus_sp._HMSC065H07	0.0312	Streptococcus	Lactobacillales	FALSE
QS--KarlssonFH_2013__S370__bin_37	GCF_001812625	Streptococcus_sp._HMSC064H09	0.0312	Streptococcus	Lactobacillales	FALSE
QS--KarlssonFH_2013__S370__bin_37	GCF_001556435	Streptococcus_sp._CCH5-D3	0.0324	Streptococcus	Lactobacillales	FALSE
QS--KarlssonFH_2013__S370__bin_37	GCF_001556505	Streptococcus_sp._CCH8-H5	0.0325	Streptococcus	Lactobacillales	FALSE
QS--KarlssonFH_2013__S370__bin_37	GCF_001070595	Streptococcus_salivarius	0.0358	Streptococcus	Lactobacillales	FALSE
QS--KarlssonFH_2013__S370__bin_37	GCF_001073005	Streptococcus_sp._449_SSPC	0.0385	Streptococcus	Lactobacillales	FALSE
QS--KarlssonFH_2013__S370__bin_37	GCF_000448685	Streptococcus_salivarius	0.0387	Streptococcus	Lactobacillales	FALSE
QS--KosticAD_2015__PRJNA231909_3112348__bin_3	GCF_001578565	Bacteroides_thetaiotaomicron	0.0152	Bacteroides	Bacteroidales	FALSE
QS--KosticAD_2015__PRJNA231909_3112348__bin_3	GCF_001055755	Bacteroides_thetaiotaomicron	0.0171	Bacteroides	Bacteroidales	FALSE
QS--KosticAD_2015__PRJNA231909_3112348__bin_3	GCF_001405255	Bacteroides_thetaiotaomicron	0.0171	Bacteroides	Bacteroidales	FALSE
QS--KosticAD_2015__PRJNA231909_3112348__bin_3	GCF_900109385	Bacteroides_thetaiotaomicron	0.0177	Bacteroides	Bacteroidales	FALSE
QS--KosticAD_2015__PRJNA231909_3112348__bin_3	GCF_001049535	Bacteroides_thetaiotaomicron	0.0179	Bacteroides	Bacteroidales	FALSE
QS--KosticAD_2015__PRJNA231909_3112348__bin_3	GCF_900109965	Bacteroides_sp._AR20	0.0197	Bacteroides	Bacteroidales	FALSE
QS--KosticAD_2015__PRJNA231909_3112348__bin_3	GCF_000011065	Bacteroides_thetaiotaomicron_VPI-5482	0.02	Bacteroides	Bacteroidales	TRUE
QS--KosticAD_2015__PRJNA231909_3112348__bin_3	GCF_001314975	Bacteroides_thetaiotaomicron	0.0202	Bacteroides	Bacteroidales	FALSE
QS--KosticAD_2015__PRJNA231909_3112348__bin_3	GCF_001405895	Bacteroides_thetaiotaomicron	0.0209	Bacteroides	Bacteroidales	FALSE
QS--KosticAD_2015__PRJNA231909_3112348__bin_3	GCF_000403155	Bacteroides_thetaiotaomicron_dnLKV9	0.0213	Bacteroides	Bacteroidales	FALSE
QS--LiJ_2014__MH0221__bin_4	GCF_001078445	[Clostridium]_clostridioforme_WAL-7855	0.0051	Lachnoclostridium	Clostridiales	FALSE
QS--LiJ_2014__MH0221__bin_4	GCF_000371485	[Clostridium]_clostridioforme_90B1	0.0058	Lachnoclostridium	Clostridiales	FALSE
QS--LiJ_2014__MH0221__bin_4	GCF_000371585	[Clostridium]_clostridioforme_90A3	0.0059	Lachnoclostridium	Clostridiales	FALSE
QS--LiJ_2014__MH0221__bin_4	GCF_000234155	[Clostridium]_clostridioforme_2_1_49FAA	0.0062	Lachnoclostridium	Clostridiales	FALSE
QS--LiJ_2014__MH0221__bin_4	GCF_000371565	[Clostridium]_clostridioforme_90A4	0.0065	Lachnoclostridium	Clostridiales	FALSE
QS--LiJ_2014__MH0221__bin_4	GCF_000371405	[Clostridium]_clostridioforme_CM201	0.0066	Lachnoclostridium	Clostridiales	FALSE
QS--LiJ_2014__MH0221__bin_4	GCF_000371605	[Clostridium]_clostridioforme_90A1	0.007	Lachnoclostridium	Clostridiales	FALSE
QS--LiJ_2014__MH0221__bin_4	GCF_000371545	[Clostridium]_clostridioforme_90A6	0.0074	Lachnoclostridium	Clostridiales	FALSE
QS--LiJ_2014__MH0221__bin_4	GCF_000371505	[Clostridium]_clostridioforme_90A8	0.0099	Lachnoclostridium	Clostridiales	FALSE
QS--LiJ_2014__MH0221__bin_4	GCF_001517465	Clostridium_sp._C105KSO14	0.0222	Clostridium	Clostridiales	FALSE
QS--LiJ_2014__V1_CD7-0-PN__bin_9	GCF_001436215	Lactobacillus_agilis_DSM_20509	0.0176	Lactobacillus	Lactobacillales	TRUE
QS--LiJ_2014__V1_CD7-0-PN__bin_9	GCF_002237935	Lactobacillus_agilis	0.0282	Lactobacillus	Lactobacillales	FALSE
QS--LiJ_2014__V1_CD7-0-PN__bin_9	GCF_002237875	Lactobacillus_agilis	0.0283	Lactobacillus	Lactobacillales	FALSE
QS--LiJ_2014__V1_CD7-0-PN__bin_9	GCF_002237865	Lactobacillus_agilis	0.0284	Lactobacillus	Lactobacillales	FALSE
QS--LiJ_2014__V1_CD7-0-PN__bin_9	GCF_002218575	Lactobacillus_agilis	0.0284	Lactobacillus	Lactobacillales	FALSE
QS--LiJ_2014__V1_CD7-0-PN__bin_9	GCF_002218725	Lactobacillus_agilis	0.0284	Lactobacillus	Lactobacillales	FALSE
QS--LiJ_2014__V1_CD7-0-PN__bin_9	GCF_002237885	Lactobacillus_agilis	0.0284	Lactobacillus	Lactobacillales	FALSE
QS--LiJ_2014__V1_CD7-0-PN__bin_9	GCF_002218605	Lactobacillus_agilis	0.0284	Lactobacillus	Lactobacillales	FALSE
QS--LiJ_2014__V1_CD7-0-PN__bin_9	GCF_002237855	Lactobacillus_agilis	0.0284	Lactobacillus	Lactobacillales	FALSE
QS--LiJ_2014__V1_CD7-0-PN__bin_9	GCF_002240375	Lactobacillus_agilis	0.0288	Lactobacillus	Lactobacillales	FALSE
QS--LiuW_2016__SRR3993058__bin_15	GCF_001183595	Aeromonas_caviae	0.0128	Aeromonas	Aeromonadales	FALSE
QS--LiuW_2016__SRR3993058__bin_15	GCF_000701085	Aeromonas_sp._HZM	0.0147	Aeromonas	Aeromonadales	FALSE
QS--LiuW_2016__SRR3993058__bin_15	GCF_000208825	Aeromonas_caviae_Ae398	0.0155	Aeromonas	Aeromonadales	FALSE
QS--LiuW_2016__SRR3993058__bin_15	GCF_001270765	Aeromonas_caviae	0.0155	Aeromonas	Aeromonadales	FALSE
QS--LiuW_2016__SRR3993058__bin_15	GCF_001730215	Aeromonas_caviae	0.0186	Aeromonas	Aeromonadales	FALSE
QS--LiuW_2016__SRR3993058__bin_15	GCF_001030105	Aeromonas_caviae	0.0191	Aeromonas	Aeromonadales	FALSE
QS--LiuW_2016__SRR3993058__bin_15	GCF_000783715	Aeromonas_caviae	0.0191	Aeromonas	Aeromonadales	FALSE
QS--LiuW_2016__SRR3993058__bin_15	GCF_000813475	Aeromonas_caviae	0.0191	Aeromonas	Aeromonadales	FALSE
QS--LiuW_2016__SRR3993058__bin_15	GCF_001730205	Aeromonas_caviae	0.0192	Aeromonas	Aeromonadales	FALSE
QS--LiuW_2016__SRR3993058__bin_15	GCF_000819785	Aeromonas_caviae	0.0195	Aeromonas	Aeromonadales	TRUE
QS--LoombaR_2017__SID1052_baz__bin_1	GCF_001932695	Weissella_cibaria	0.0082	Weissella	Lactobacillales	FALSE
QS--LoombaR_2017__SID1052_baz__bin_1	GCF_001951075	Weissella_cibaria	0.0082	Weissella	Lactobacillales	FALSE
QS--LoombaR_2017__SID1052_baz__bin_1	GCF_001951095	Weissella_cibaria	0.0082	Weissella	Lactobacillales	FALSE
QS--LoombaR_2017__SID1052_baz__bin_1	GCF_002243305	Weissella_cibaria	0.0082	Weissella	Lactobacillales	FALSE
QS--LoombaR_2017__SID1052_baz__bin_1	GCF_000193635	Weissella_cibaria_KACC_11862	0.0085	Weissella	Lactobacillales	TRUE
QS--LoombaR_2017__SID1052_baz__bin_1	GCF_001579105	Weissella_sp._DD23	0.01	Weissella	Lactobacillales	FALSE
QS--LoombaR_2017__SID1052_baz__bin_1	GCF_002115575	Weissella_cibaria	0.0113	Weissella	Lactobacillales	FALSE
QS--LoombaR_2017__SID1052_baz__bin_1	GCF_001308145	Weissella_cibaria	0.0273	Weissella	Lactobacillales	FALSE
QS--LoombaR_2017__SID1052_baz__bin_1	GCF_000878215	Weissella_cibaria	0.0278	Weissella	Lactobacillales	FALSE
QS--LoombaR_2017__SID1052_baz__bin_1	GCF_001614295	Weissella_cibaria	0.0284	Weissella	Lactobacillales	FALSE
QS--LoombaR_2017__SID5640_ijm__bin_18	GCF_001558895	Morganella_morganii	0.0035	Morganella	Enterobacterales	FALSE
QS--LoombaR_2017__SID5640_ijm__bin_18	GCF_000286435	Morganella_morganii_subsp._morganii_KT	0.0037	Morganella	Enterobacterales	FALSE
QS--LoombaR_2017__SID5640_ijm__bin_18	GCF_001653675	Morganella_morganii	0.0093	Morganella	Enterobacterales	FALSE
QS--LoombaR_2017__SID5640_ijm__bin_18	GCF_001066745	Morganella_morganii	0.0103	Morganella	Enterobacterales	FALSE
QS--LoombaR_2017__SID5640_ijm__bin_18	GCF_000512315	Morganella_sp._EGD-HP17	0.0108	Morganella	Enterobacterales	FALSE
QS--LoombaR_2017__SID5640_ijm__bin_18	GCF_001807955	Morganella_sp._HMSC11D09	0.0122	Morganella	Enterobacterales	FALSE
QS--LoombaR_2017__SID5640_ijm__bin_18	GCF_000752335	Morganella_morganii_F675	0.0156	Morganella	Enterobacterales	FALSE
QS--LoombaR_2017__SID5640_ijm__bin_18	GCF_000530115	Morganella_morganii_IS15	0.0158	Morganella	Enterobacterales	FALSE
QS--LoombaR_2017__SID5640_ijm__bin_18	GCF_000307755	Morganella_morganii_SC01	0.0158	Morganella	Enterobacterales	FALSE
QS--LoombaR_2017__SID5640_ijm__bin_18	GCF_000770295	Morganella_morganii	0.03	Morganella	Enterobacterales	FALSE
QS--NielsenHB_2014__O2_UC38_2__bin_18	GCF_000828055	Klebsiella_variicola	0.0069	Klebsiella	Enterobacterales	FALSE
QS--NielsenHB_2014__O2_UC38_2__bin_18	GCF_000492475	Klebsiella_variicola	0.0094	Klebsiella	Enterobacterales	FALSE
QS--NielsenHB_2014__O2_UC38_2__bin_18	GCF_000025465	Klebsiella_variicola_At-22	0.0094	Klebsiella	Enterobacterales	FALSE
QS--NielsenHB_2014__O2_UC38_2__bin_18	GCF_000163075	Klebsiella_sp._1_1_55	0.01	Klebsiella	Enterobacterales	FALSE
QS--NielsenHB_2014__O2_UC38_2__bin_18	GCF_000812205	Klebsiella_variicola	0.0102	Klebsiella	Enterobacterales	FALSE
QS--NielsenHB_2014__O2_UC38_2__bin_18	GCF_000492835	Klebsiella_variicola	0.0103	Klebsiella	Enterobacterales	FALSE
QS--NielsenHB_2014__O2_UC38_2__bin_18	GCF_001989495	Klebsiella_variicola	0.0104	Klebsiella	Enterobacterales	FALSE
QS--NielsenHB_2014__O2_UC38_2__bin_18	GCF_001989515	Klebsiella_variicola	0.0104	Klebsiella	Enterobacterales	FALSE
QS--NielsenHB_2014__O2_UC38_2__bin_18	GCF_001989535	Klebsiella_variicola	0.0104	Klebsiella	Enterobacterales	FALSE
QS--NielsenHB_2014__O2_UC38_2__bin_18	GCF_000019565	Klebsiella_pneumoniae_342	0.0104	Klebsiella	Enterobacterales	FALSE
QS--OhJ_2014__MET0004__bin_3	GCF_000012905	Rhodobacter_sphaeroides_2.4.1	0.0023	Rhodobacter	Rhodobacterales	FALSE
QS--OhJ_2014__MET0004__bin_3	GCF_000269625	Rhodobacter_sphaeroides_2.4.1	0.0023	Rhodobacter	Rhodobacterales	FALSE
QS--OhJ_2014__MET0004__bin_3	GCF_001685625	Rhodobacter_sphaeroides	0.0024	Rhodobacter	Rhodobacterales	FALSE
QS--OhJ_2014__MET0004__bin_3	GCF_001576595	Rhodobacter_sphaeroides	0.0024	Rhodobacter	Rhodobacterales	FALSE
QS--OhJ_2014__MET0004__bin_3	GCF_000212605	Rhodobacter_sphaeroides_WS8N	0.0194	Rhodobacter	Rhodobacterales	FALSE
QS--OhJ_2014__MET0004__bin_3	GCF_000015985	Rhodobacter_sphaeroides_ATCC_17029	0.0206	Rhodobacter	Rhodobacterales	FALSE
QS--OhJ_2014__MET0004__bin_3	GCF_900188265	Rhodobacter_megalophilus	0.0213	Rhodobacter	Rhodobacterales	FALSE
QS--OhJ_2014__MET0004__bin_3	GCF_000021005	Rhodobacter_sphaeroides_KD131	0.025	Rhodobacter	Rhodobacterales	FALSE
QS--OhJ_2014__MET0004__bin_3	GCF_000327525	Rhodobacter_sp._AKP1	0.0263	Rhodobacter	Rhodobacterales	FALSE
QS--OhJ_2014__MET0004__bin_3	GCF_001720585	Rhodobacter_johrii	0.0463	Rhodobacter	Rhodobacterales	TRUE
QS--OhJ_2014__MET0008_megahit__bin_1	GCF_001884025	Bacillus_sp._EB422	0.0065	Bacillus	Bacillales	FALSE
QS--OhJ_2014__MET0008_megahit__bin_1	GCF_002233615	Bacillus_sp._KbaB1	0.035	Bacillus	Bacillales	FALSE
QS--OhJ_2014__MET0008_megahit__bin_1	GCF_001884215	Bacillus_sp._P14-1	0.0373	Bacillus	Bacillales	FALSE
QS--OhJ_2014__MET0008_megahit__bin_1	GCF_001831375	Bacillus_sp._ABP14	0.0373	Bacillus	Bacillales	FALSE
QS--OhJ_2014__MET0008_megahit__bin_1	GCF_000971535	Bacillus_sp._UMTAT18	0.0379	Bacillus	Bacillales	FALSE
QS--OhJ_2014__MET0008_megahit__bin_1	GCF_000003645	Bacillus_cereus_m1293	0.038	Bacillus	Bacillales	FALSE
QS--OhJ_2014__MET0008_megahit__bin_1	GCF_001883995	Bacillus_sp._MN5	0.0395	Bacillus	Bacillales	FALSE
QS--OhJ_2014__MET0008_megahit__bin_1	GCF_001884145	Bacillus_sp._L27	0.0466	Bacillus	Bacillales	FALSE
QS--OhJ_2014__MET0008_megahit__bin_1	GCF_001884035	Bacillus_sp._N24	0.0472	Bacillus	Bacillales	FALSE
QS--OhJ_2014__MET0008_megahit__bin_1	GCF_000161015	Bacillus_cereus_ATCC_4342	0.0475	Bacillus	Bacillales	FALSE
QS--OhJ_2014__MET0008_megahit__bin_11	GCF_000273445	Streptococcus_pneumoniae_TIGR4	0.0012	Streptococcus	Lactobacillales	FALSE
QS--OhJ_2014__MET0008_megahit__bin_11	GCF_000006885	Streptococcus_pneumoniae_TIGR4	0.0012	Streptococcus	Lactobacillales	FALSE
QS--OhJ_2014__MET0008_megahit__bin_11	GCF_000007045	Streptococcus_pneumoniae_R6	0.0102	Streptococcus	Lactobacillales	FALSE
QS--OhJ_2014__MET0008_megahit__bin_11	GCF_000014365	Streptococcus_pneumoniae_D39	0.0102	Streptococcus	Lactobacillales	FALSE
QS--OhJ_2014__MET0008_megahit__bin_11	GCF_000018985	Streptococcus_pneumoniae_JJA	0.0111	Streptococcus	Lactobacillales	FALSE
QS--OhJ_2014__MET0008_megahit__bin_11	GCF_000348705	Streptococcus_pneumoniae_PCS8235	0.0119	Streptococcus	Lactobacillales	FALSE
QS--OhJ_2014__MET0008_megahit__bin_11	GCF_001715565	Streptococcus_pneumoniae	0.0122	Streptococcus	Lactobacillales	FALSE
QS--OhJ_2014__MET0008_megahit__bin_11	GCF_000494795	Streptococcus_pneumoniae_A026	0.0123	Streptococcus	Lactobacillales	FALSE
QS--OhJ_2014__MET0008_megahit__bin_11	GCF_000019025	Streptococcus_pneumoniae_Taiwan19F-14	0.0124	Streptococcus	Lactobacillales	FALSE
QS--OhJ_2014__MET0008_megahit__bin_11	GCF_000019005	Streptococcus_pneumoniae_P1031	0.0127	Streptococcus	Lactobacillales	FALSE
QS--OhJ_2014__MET0008_megahit__bin_12	GCF_000008525	Helicobacter_pylori_26695	0.0019	Helicobacter	Campylobacterales	FALSE
QS--OhJ_2014__MET0008_megahit__bin_12	GCF_000013245	Helicobacter_pylori_HPAG1	0.0359	Helicobacter	Campylobacterales	FALSE
QS--OhJ_2014__MET0008_megahit__bin_12	GCF_000021165	Helicobacter_pylori_G27	0.0371	Helicobacter	Campylobacterales	FALSE
QS--OhJ_2014__MET0008_megahit__bin_12	GCF_000091345	Helicobacter_pylori_B38	0.0372	Helicobacter	Campylobacterales	FALSE
QS--OhJ_2014__MET0008_megahit__bin_12	GCF_000021465	Helicobacter_pylori_P12	0.0381	Helicobacter	Campylobacterales	FALSE
QS--OhJ_2014__MET0008_megahit__bin_12	GCF_000023805	Helicobacter_pylori_52	0.0427	Helicobacter	Campylobacterales	FALSE
QS--OhJ_2014__MET0008_megahit__bin_12	GCF_000093185	Helicobacter_pylori_v225d	0.0428	Helicobacter	Campylobacterales	FALSE
QS--OhJ_2014__MET0008_megahit__bin_12	GCF_000020245	Helicobacter_pylori_Shi470	0.0433	Helicobacter	Campylobacterales	FALSE
QS--OhJ_2014__MET0008_megahit__bin_12	GCF_000011725	Helicobacter_pylori_51	0.0437	Helicobacter	Campylobacterales	FALSE
QS--OhJ_2014__MET0008_megahit__bin_12	GCF_000008785	Helicobacter_pylori_J99	0.0488	Helicobacter	Campylobacterales	FALSE
QS--OhJ_2014__MET0119__bin_14	GCF_001809235	Corynebacterium_sp._HMSC072A04	0.019	Corynebacterium	Corynebacteriales	FALSE
QS--OhJ_2014__MET0119__bin_14	GCF_001808895	Corynebacterium_sp._HMSC070E08	0.0193	Corynebacterium	Corynebacteriales	FALSE
QS--OhJ_2014__MET0119__bin_14	GCF_001815175	Turicella_sp._HMSC034H07	0.0233	Turicella	Corynebacteriales	FALSE
QS--OhJ_2014__MET0119__bin_14	GCF_001811545	Turicella_sp._HMSC074A09	0.0249	Turicella	Corynebacteriales	FALSE
QS--OhJ_2014__MET0119__bin_14	GCF_001811515	Turicella_sp._HMSC076G08	0.025	Turicella	Corynebacteriales	FALSE
QS--OhJ_2014__MET0119__bin_14	GCF_001815785	Corynebacterium_sp._HMSC056F09	0.0252	Corynebacterium	Corynebacteriales	FALSE
QS--OhJ_2014__MET0119__bin_14	GCF_001059615	Corynebacterium_aurimucosum	0.0252	Corynebacterium	Corynebacteriales	FALSE
QS--OhJ_2014__MET0119__bin_14	GCF_001836065	Corynebacterium_sp._HMSC035E02	0.0255	Corynebacterium	Corynebacteriales	FALSE
QS--OhJ_2014__MET0119__bin_14	GCF_001813755	Corynebacterium_sp._HMSC074H12	0.0255	Corynebacterium	Corynebacteriales	FALSE
QS--OhJ_2014__MET0119__bin_14	GCF_001814885	Corynebacterium_sp._HMSC068G04	0.0262	Corynebacterium	Corynebacteriales	FALSE
QS--OhJ_2014__MET0215__bin_1	GCF_001809655	Staphylococcus_sp._HMSC055A09	0.001	Staphylococcus	Bacillales	FALSE
QS--OhJ_2014__MET0215__bin_1	GCF_001837405	Staphylococcus_sp._HMSC067F07	0.0028	Staphylococcus	Bacillales	FALSE
QS--OhJ_2014__MET0215__bin_1	GCF_001073365	Staphylococcus_warneri	0.0029	Staphylococcus	Bacillales	FALSE
QS--OhJ_2014__MET0215__bin_1	GCF_001808345	Staphylococcus_sp._HMSC06C11	0.0053	Staphylococcus	Bacillales	FALSE
QS--OhJ_2014__MET0215__bin_1	GCF_000692055	Staphylococcus_sp._TE8	0.008	Staphylococcus	Bacillales	FALSE
QS--OhJ_2014__MET0215__bin_1	GCF_000499705	Staphylococcus_capitis_CR01	0.0093	Staphylococcus	Bacillales	FALSE
QS--OhJ_2014__MET0215__bin_1	GCF_001069765	Staphylococcus_capitis	0.0095	Staphylococcus	Bacillales	FALSE
QS--OhJ_2014__MET0215__bin_1	GCF_001065245	Staphylococcus_capitis	0.0096	Staphylococcus	Bacillales	FALSE
QS--OhJ_2014__MET0215__bin_1	GCF_001066795	Staphylococcus_capitis	0.0096	Staphylococcus	Bacillales	FALSE
QS--OhJ_2014__MET0215__bin_1	GCF_001069155	Staphylococcus_capitis	0.0096	Staphylococcus	Bacillales	FALSE
QS--OhJ_2014__MET0227__bin_1	GCF_000988225	Corynebacterium_striatum	0.0183	Corynebacterium	Corynebacteriales	FALSE
QS--OhJ_2014__MET0227__bin_1	GCF_001807295	Corynebacterium_sp._HMSC06C06	0.0191	Corynebacterium	Corynebacteriales	FALSE
QS--OhJ_2014__MET0227__bin_1	GCF_001055405	Corynebacterium_striatum	0.0211	Corynebacterium	Corynebacteriales	FALSE
QS--OhJ_2014__MET0227__bin_1	GCF_001807215	Corynebacterium_sp._HMSC05D08	0.0212	Corynebacterium	Corynebacteriales	FALSE
QS--OhJ_2014__MET0227__bin_1	GCF_001076975	Corynebacterium_striatum	0.0213	Corynebacterium	Corynebacteriales	FALSE
QS--OhJ_2014__MET0227__bin_1	GCF_000159135	Corynebacterium_striatum_ATCC_6940	0.0215	Corynebacterium	Corynebacteriales	TRUE
QS--OhJ_2014__MET0227__bin_1	GCF_001058455	Corynebacterium_striatum	0.0215	Corynebacterium	Corynebacteriales	FALSE
QS--OhJ_2014__MET0227__bin_1	GCF_001059955	Corynebacterium_striatum	0.0216	Corynebacterium	Corynebacteriales	FALSE
QS--OhJ_2014__MET0227__bin_1	GCF_001059665	Corynebacterium_striatum	0.0216	Corynebacterium	Corynebacteriales	FALSE
QS--OhJ_2014__MET0227__bin_1	GCF_001053435	Corynebacterium_striatum	0.0219	Corynebacterium	Corynebacteriales	FALSE
QS--OhJ_2014__MET0227__bin_2	GCF_001838845	Staphylococcus_sp._HMSC36A10	0.0014	Staphylococcus	Bacillales	FALSE
QS--OhJ_2014__MET0227__bin_2	GCF_001813355	Staphylococcus_sp._HMSC063G01	0.0083	Staphylococcus	Bacillales	FALSE
QS--OhJ_2014__MET0227__bin_2	GCF_000011265	Staphylococcus_aureus_subsp._aureus_MW2	0.0085	Staphylococcus	Bacillales	FALSE
QS--OhJ_2014__MET0227__bin_2	GCF_001838865	Staphylococcus_sp._HMSC36C03	0.0091	Staphylococcus	Bacillales	FALSE
QS--OhJ_2014__MET0227__bin_2	GCF_001839005	Staphylococcus_sp._HMSC56B09	0.0092	Staphylococcus	Bacillales	FALSE
QS--OhJ_2014__MET0227__bin_2	GCF_001815835	Staphylococcus_sp._HMSC58B01	0.0093	Staphylococcus	Bacillales	FALSE
QS--OhJ_2014__MET0227__bin_2	GCF_001836385	Staphylococcus_sp._HMSC057B01	0.0096	Staphylococcus	Bacillales	FALSE
QS--OhJ_2014__MET0227__bin_2	GCF_001839025	Staphylococcus_sp._HMSC57A07	0.0098	Staphylococcus	Bacillales	FALSE
QS--OhJ_2014__MET0227__bin_2	GCF_001836595	Staphylococcus_sp._HMSC060D12	0.0098	Staphylococcus	Bacillales	FALSE
QS--OhJ_2014__MET0227__bin_2	GCF_000367745	Staphylococcus_aureus_M1	0.0099	Staphylococcus	Bacillales	FALSE
QS--OhJ_2014__MET0227__bin_3	GCF_001812145	Pseudomonas_sp._HMSC067F09	0.006	Pseudomonas	Pseudomonadales	FALSE
QS--OhJ_2014__MET0227__bin_3	GCF_001836505	Pseudomonas_sp._HMSC059F05	0.0066	Pseudomonas	Pseudomonadales	FALSE
QS--OhJ_2014__MET0227__bin_3	GCF_001836665	Pseudomonas_sp._HMSC061A10	0.0066	Pseudomonas	Pseudomonadales	FALSE
QS--OhJ_2014__MET0227__bin_3	GCF_001810325	Pseudomonas_sp._HMSC064G05	0.0066	Pseudomonas	Pseudomonadales	FALSE
QS--OhJ_2014__MET0227__bin_3	GCF_000468935	Pseudomonas_aeruginosa_c7447m	0.0066	Pseudomonas	Pseudomonadales	FALSE
QS--OhJ_2014__MET0227__bin_3	GCF_000484495	Pseudomonas_aeruginosa_PAO1-VE2	0.0067	Pseudomonas	Pseudomonadales	FALSE
QS--OhJ_2014__MET0227__bin_3	GCF_000484545	Pseudomonas_aeruginosa_PAO1-VE13	0.0067	Pseudomonas	Pseudomonadales	FALSE
QS--OhJ_2014__MET0227__bin_3	GCF_001836655	Pseudomonas_sp._HMSC060G02	0.0069	Pseudomonas	Pseudomonadales	FALSE
QS--OhJ_2014__MET0227__bin_3	GCF_000632755	Pseudomonas_otitidis	0.007	Pseudomonas	Pseudomonadales	FALSE
QS--OhJ_2014__MET0227__bin_3	GCF_001813995	Pseudomonas_sp._HMSC069G05	0.007	Pseudomonas	Pseudomonadales	FALSE
QS--OhJ_2014__MET0227__bin_4	GCF_000828775	Serratia_marcescens_SM39	0.013	Serratia	Enterobacterales	FALSE
QS--OhJ_2014__MET0227__bin_4	GCF_001537265	Serratia_sp._2880STDY5682895	0.0145	Serratia	Enterobacterales	FALSE
QS--OhJ_2014__MET0227__bin_4	GCF_001294565	Serratia_marcescens	0.0145	Serratia	Enterobacterales	FALSE
QS--OhJ_2014__MET0227__bin_4	GCF_001984565	Serratia_sp._S119	0.0148	Serratia	Enterobacterales	FALSE
QS--OhJ_2014__MET0227__bin_4	GCF_001537385	Serratia_sp._2880STDY5682894	0.0357	Serratia	Enterobacterales	FALSE
QS--OhJ_2014__MET0227__bin_4	GCF_002185265	Serratia_nematodiphila	0.0358	Serratia	Enterobacterales	FALSE
QS--OhJ_2014__MET0227__bin_4	GCF_001932655	Serratia_marcescens	0.0371	Serratia	Enterobacterales	FALSE
QS--OhJ_2014__MET0227__bin_4	GCF_001022215	Serratia_marcescens	0.0393	Serratia	Enterobacterales	FALSE
QS--OhJ_2014__MET0227__bin_4	GCF_001808215	Serratia_sp._HMSC15F11	0.0399	Serratia	Enterobacterales	FALSE
QS--OhJ_2014__MET0227__bin_4	GCF_001060475	Shigella_boydii	0.0402	Shigella	Enterobacterales	FALSE
QS--OhJ_2014__MET0230__bin_6	GCF_001836185	Corynebacterium_sp._HMSC036D03	0.0112	Corynebacterium	Corynebacteriales	FALSE
QS--OhJ_2014__MET0230__bin_6	GCF_001810285	Corynebacterium_sp._HMSC071F07	0.0129	Corynebacterium	Corynebacteriales	FALSE
QS--OhJ_2014__MET0230__bin_6	GCF_001807495	Corynebacterium_sp._HMSC08C04	0.0134	Corynebacterium	Corynebacteriales	FALSE
QS--OhJ_2014__MET0230__bin_6	GCF_001808545	Corynebacterium_sp._HMSC077D03	0.0137	Corynebacterium	Corynebacteriales	FALSE
QS--OhJ_2014__MET0230__bin_6	GCF_001579275	Corynebacterium_simulans	0.0142	Corynebacterium	Corynebacteriales	FALSE
QS--OhJ_2014__MET0230__bin_6	GCF_001807315	Corynebacterium_sp._HMSC06D04	0.0144	Corynebacterium	Corynebacteriales	FALSE
QS--OhJ_2014__MET0230__bin_6	GCF_001813815	Corynebacterium_sp._HMSC076D02	0.0156	Corynebacterium	Corynebacteriales	FALSE
QS--OhJ_2014__MET0230__bin_6	GCF_001586235	Corynebacterium_simulans	0.0162	Corynebacterium	Corynebacteriales	FALSE
QS--OhJ_2014__MET0230__bin_6	GCF_001807365	Corynebacterium_sp._HMSC06G04	0.0169	Corynebacterium	Corynebacteriales	FALSE
QS--OhJ_2014__MET0230__bin_6	GCF_001586215	Corynebacterium_simulans	0.0194	Corynebacterium	Corynebacteriales	FALSE
QS--OhJ_2014__MET0251__bin_80	GCF_001836265	Corynebacterium_sp._HMSC036E10	0.0213	Corynebacterium	Corynebacteriales	FALSE
QS--OhJ_2014__MET0251__bin_80	GCF_001807545	Corynebacterium_sp._HMSC08F01	0.0224	Corynebacterium	Corynebacteriales	FALSE
QS--OhJ_2014__MET0251__bin_80	GCF_001806995	Corynebacterium_sp._HMSC11D10	0.0225	Corynebacterium	Corynebacteriales	FALSE
QS--OhJ_2014__MET0251__bin_80	GCF_001811185	Corynebacterium_sp._HMSC067D03	0.0226	Corynebacterium	Corynebacteriales	FALSE
QS--OhJ_2014__MET0251__bin_80	GCF_001837615	Corynebacterium_sp._HMSC070H05	0.0227	Corynebacterium	Corynebacteriales	FALSE
QS--OhJ_2014__MET0251__bin_80	GCF_001835805	Corynebacterium_sp._HMSC034B08	0.0227	Corynebacterium	Corynebacteriales	FALSE
QS--OhJ_2014__MET0251__bin_80	GCF_900105505	Corynebacterium_coyleae	0.0228	Corynebacterium	Corynebacteriales	TRUE
QS--OhJ_2014__MET0251__bin_80	GCF_001810365	Corynebacterium_sp._HMSC055D05	0.0229	Corynebacterium	Corynebacteriales	FALSE
QS--OhJ_2014__MET0251__bin_80	GCF_001835905	Corynebacterium_sp._HMSC034E11	0.023	Corynebacterium	Corynebacteriales	FALSE
QS--OhJ_2014__MET0251__bin_80	GCF_001815635	Corynebacterium_sp._HMSC075D04	0.0233	Corynebacterium	Corynebacteriales	FALSE
QS--OhJ_2014__MET0267__bin_8	GCF_001439855	Staphylococcus_simulans	0.0075	Staphylococcus	Bacillales	FALSE
QS--OhJ_2014__MET0267__bin_8	GCF_000314755	Staphylococcus_simulans_ACS-120-V-Sch1	0.0119	Staphylococcus	Bacillales	FALSE
QS--OhJ_2014__MET0267__bin_8	GCF_001838485	Staphylococcus_sp._HMSC070A02	0.0125	Staphylococcus	Bacillales	FALSE
QS--OhJ_2014__MET0267__bin_8	GCF_001838525	Staphylococcus_sp._HMSC070A03	0.0125	Staphylococcus	Bacillales	FALSE
QS--OhJ_2014__MET0267__bin_8	GCF_001810185	Staphylococcus_sp._HMSC059E03	0.0126	Staphylococcus	Bacillales	FALSE
QS--OhJ_2014__MET0267__bin_8	GCF_001809385	Staphylococcus_sp._HMSC055C03	0.0126	Staphylococcus	Bacillales	FALSE
QS--OhJ_2014__MET0267__bin_8	GCF_001807965	Staphylococcus_sp._HMSC12H08	0.0126	Staphylococcus	Bacillales	FALSE
QS--OhJ_2014__MET0267__bin_8	GCF_000477455	Staphylococcus_simulans_UMC-CNS-990	0.0127	Staphylococcus	Bacillales	FALSE
QS--OhJ_2014__MET0267__bin_8	GCF_001559115	Staphylococcus_simulans	0.0128	Staphylococcus	Bacillales	FALSE
QS--OhJ_2014__MET0267__bin_8	GCF_001546635	Staphylococcus_simulans	0.0131	Staphylococcus	Bacillales	FALSE
QS--OhJ_2014__MET0270__bin_5	GCF_000632145	Micrococcus_luteus	0.0133	Micrococcus	Micrococcales	FALSE
QS--OhJ_2014__MET0270__bin_5	GCF_001619895	Micrococcus_aloeverae	0.015	Micrococcus	Micrococcales	FALSE
QS--OhJ_2014__MET0270__bin_5	GCF_001061825	Micrococcus_luteus	0.0154	Micrococcus	Micrococcales	FALSE
QS--OhJ_2014__MET0270__bin_5	GCF_000946635	Micrococcus_sp._MS-ASIII-49	0.0159	Micrococcus	Micrococcales	FALSE
QS--OhJ_2014__MET0270__bin_5	GCF_001595485	Micrococcus_sp._CH7	0.0163	Micrococcus	Micrococcales	FALSE
QS--OhJ_2014__MET0270__bin_5	GCF_001595505	Micrococcus_sp._CH3	0.0163	Micrococcus	Micrococcales	FALSE
QS--OhJ_2014__MET0270__bin_5	GCF_002008305	Micrococcus_sp._KBS0714	0.0168	Micrococcus	Micrococcales	FALSE
QS--OhJ_2014__MET0270__bin_5	GCF_900142795	Micrococcus_luteus	0.0181	Micrococcus	Micrococcales	FALSE
QS--OhJ_2014__MET0270__bin_5	GCF_000632005	Micrococcus_luteus	0.019	Micrococcus	Micrococcales	FALSE
QS--OhJ_2014__MET0270__bin_5	GCF_000632185	Micrococcus_luteus	0.0192	Micrococcus	Micrococcales	FALSE
QS--OhJ_2014__MET0293_megahit__bin_4	GCF_001888225	Rhizobium_pusense	0.0183	Rhizobium	Rhizobiales	FALSE
QS--OhJ_2014__MET0293_megahit__bin_4	GCF_001888145	Rhizobium_pusense	0.0185	Rhizobium	Rhizobiales	FALSE
QS--OhJ_2014__MET0293_megahit__bin_4	GCF_900013495	Agrobacterium_genomosp._2_str._CFBP_5494	0.0197	Agrobacterium	Rhizobiales	FALSE
QS--OhJ_2014__MET0293_megahit__bin_4	GCF_000499645	Rhizobium_sp._IRBG74	0.0207	Rhizobium	Rhizobiales	FALSE
QS--OhJ_2014__MET0293_megahit__bin_4	GCF_000931365	Rhizobium_sp._UR51a	0.021	Rhizobium	Rhizobiales	FALSE
QS--OhJ_2014__MET0293_megahit__bin_4	GCF_000959075	Rhizobium_sp._LMB-1	0.0213	Rhizobium	Rhizobiales	FALSE
QS--OhJ_2014__MET0293_megahit__bin_4	GCF_002008275	Rhizobium_pusense	0.0217	Rhizobium	Rhizobiales	TRUE
QS--OhJ_2014__MET0293_megahit__bin_4	GCF_000758445	Rhizobium_sp._H41	0.0217	Rhizobium	Rhizobiales	FALSE
QS--OhJ_2014__MET0293_megahit__bin_4	GCF_900102105	Rhizobium_pusense	0.0218	Rhizobium	Rhizobiales	TRUE
QS--OhJ_2014__MET0293_megahit__bin_4	GCF_001691455	Rhizobium_sp._S41	0.0218	Rhizobium	Rhizobiales	FALSE
QS--OhJ_2014__MET0319__bin_2	GCF_001238615	Pantoea_vagans	0.0177	Pantoea	Enterobacterales	FALSE
QS--OhJ_2014__MET0319__bin_2	GCF_000757415	Pantoea_agglomerans	0.0186	Pantoea	Enterobacterales	FALSE
QS--OhJ_2014__MET0319__bin_2	GCF_000475055	Pantoea_agglomerans_Tx10	0.0189	Pantoea	Enterobacterales	FALSE
QS--OhJ_2014__MET0319__bin_2	GCF_000743785	Pantoea_agglomerans	0.0191	Pantoea	Enterobacterales	FALSE
QS--OhJ_2014__MET0319__bin_2	GCF_001597625	Pantoea_agglomerans	0.0191	Pantoea	Enterobacterales	FALSE
QS--OhJ_2014__MET0319__bin_2	GCF_900068865	Pantoea_vagans	0.0194	Pantoea	Enterobacterales	FALSE
QS--OhJ_2014__MET0319__bin_2	GCF_000220605	Pantoea_sp._SL1_M5	0.0195	Pantoea	Enterobacterales	FALSE
QS--OhJ_2014__MET0319__bin_2	GCF_000687245	Pantoea_agglomerans_Eh318	0.02	Pantoea	Enterobacterales	FALSE
QS--OhJ_2014__MET0319__bin_2	GCF_000731125	Pantoea_agglomerans	0.0201	Pantoea	Enterobacterales	FALSE
QS--OhJ_2014__MET0319__bin_2	GCF_001264395	Pantoea_sp._CFSAN033090	0.0203	Pantoea	Enterobacterales	FALSE
QS--OlmMR_2017__S2_005_005G1__bin_2	GCF_000169895	Ureaplasma_parvum_serovar_6_str._ATCC_27818	0.0038	Ureaplasma	Mycoplasmatales	FALSE
QS--OlmMR_2017__S2_005_005G1__bin_2	GCF_000171355	Ureaplasma_parvum_serovar_14_str._ATCC_33697	0.0043	Ureaplasma	Mycoplasmatales	FALSE
QS--OlmMR_2017__S2_005_005G1__bin_2	GCF_000019345	Ureaplasma_parvum_serovar_3_str._ATCC_27815	0.006	Ureaplasma	Mycoplasmatales	TRUE
QS--OlmMR_2017__S2_005_005G1__bin_2	GCF_000828735	Ureaplasma_parvum_serovar_3	0.006	Ureaplasma	Mycoplasmatales	FALSE
QS--OlmMR_2017__S2_005_005G1__bin_2	GCF_000006625	Ureaplasma_parvum_serovar_3_str._ATCC_700970	0.0061	Ureaplasma	Mycoplasmatales	FALSE
QS--OlmMR_2017__S2_005_005G1__bin_2	GCF_000171375	Ureaplasma_parvum_serovar_1_str._ATCC_27813	0.0077	Ureaplasma	Mycoplasmatales	FALSE
QS--OlmMR_2017__S2_005_005G1__bin_2	GCF_002205595	Ureaplasma_parvum	0.0077	Ureaplasma	Mycoplasmatales	FALSE
QS--OlmMR_2017__S2_005_005G1__bin_2	GCF_002205515	Ureaplasma_parvum	0.0077	Ureaplasma	Mycoplasmatales	FALSE
QS--OlmMR_2017__S2_005_005G1__bin_2	GCF_002205535	Ureaplasma_parvum	0.0082	Ureaplasma	Mycoplasmatales	FALSE
QS--OlmMR_2017__S2_005_005G1__bin_2	GCF_002205735	Ureaplasma_parvum	0.0083	Ureaplasma	Mycoplasmatales	FALSE
QS--OlmMR_2017__S2_005_006G1__bin_1	GCF_001808815	Streptococcus_sp._HMSC076D11	0.0006	Streptococcus	Lactobacillales	FALSE
QS--OlmMR_2017__S2_005_006G1__bin_1	GCF_001813595	Streptococcus_sp._HMSC078D02	0.0011	Streptococcus	Lactobacillales	FALSE
QS--OlmMR_2017__S2_005_006G1__bin_1	GCF_001836325	Streptococcus_sp._HMSC056B03	0.0011	Streptococcus	Lactobacillales	FALSE
QS--OlmMR_2017__S2_005_006G1__bin_1	GCF_001808625	Streptococcus_sp._HMSC068H01	0.0015	Streptococcus	Lactobacillales	FALSE
QS--OlmMR_2017__S2_005_006G1__bin_1	GCF_001814045	Streptococcus_sp._HMSC057F04	0.0083	Streptococcus	Lactobacillales	FALSE
QS--OlmMR_2017__S2_005_006G1__bin_1	GCF_001815305	Streptococcus_sp._HMSC076H10	0.0084	Streptococcus	Lactobacillales	FALSE
QS--OlmMR_2017__S2_005_006G1__bin_1	GCF_001811765	Streptococcus_sp._HMSC076H09	0.0084	Streptococcus	Lactobacillales	FALSE
QS--OlmMR_2017__S2_005_006G1__bin_1	GCF_001814065	Streptococcus_sp._HMSC076H07	0.0084	Streptococcus	Lactobacillales	FALSE
QS--OlmMR_2017__S2_005_006G1__bin_1	GCF_001811035	Streptococcus_sp._HMSC076H08	0.0084	Streptococcus	Lactobacillales	FALSE
QS--OlmMR_2017__S2_005_006G1__bin_1	GCF_001812695	Streptococcus_sp._HMSC070B09	0.0085	Streptococcus	Lactobacillales	FALSE
QS--QinJ_2012__CON-068__bin_35	GCF_001518455	Enterobacter_cloacae_complex_sp._GN05753	0.0045	Enterobacter	Enterobacterales	FALSE
QS--QinJ_2012__CON-068__bin_35	GCF_001729805	Enterobacter_cloacae_complex_'Hoffmann_cluster_IV'	0.0154	Enterobacter	Enterobacterales	FALSE
QS--QinJ_2012__CON-068__bin_35	GCF_000692335	Enterobacter_cloacae_MGH_54	0.0159	Enterobacter	Enterobacterales	FALSE
QS--QinJ_2012__CON-068__bin_35	GCF_000957315	Enterobacter_cloacae_complex_sp._43444	0.0164	Enterobacter	Enterobacterales	FALSE
QS--QinJ_2012__CON-068__bin_35	GCF_000807415	Enterobacter_cloacae_complex_sp._35734	0.0167	Enterobacter	Enterobacterales	FALSE
QS--QinJ_2012__CON-068__bin_35	GCF_000493175	Enterobacter_sp._MGH_16	0.0168	Enterobacter	Enterobacterales	FALSE
QS--QinJ_2012__CON-068__bin_35	GCF_001022415	Enterobacter_cloacae_complex_sp._GN02440	0.0168	Enterobacter	Enterobacterales	FALSE
QS--QinJ_2012__CON-068__bin_35	GCF_000534155	Enterobacter_cloacae_UCI_39	0.017	Enterobacter	Enterobacterales	FALSE
QS--QinJ_2012__CON-068__bin_35	GCF_000492895	Enterobacter_cloacae_'Hoffmann_cluster_IV'_MGH_34	0.0172	Enterobacter	Enterobacterales	FALSE
QS--QinJ_2012__CON-068__bin_35	GCF_001807145	Enterobacter_sp._HMSC16D10	0.0174	Enterobacter	Enterobacterales	FALSE
QS--QinJ_2012__DLM028__bin_4	GCF_001701635	Klebsiella_quasipneumoniae_subsp._similipneumoniae	0.0064	Klebsiella	Enterobacterales	FALSE
QS--QinJ_2012__DLM028__bin_4	GCF_001596075	Klebsiella_quasipneumoniae	0.0092	Klebsiella	Enterobacterales	FALSE
QS--QinJ_2012__DLM028__bin_4	GCF_001278905	Klebsiella_variicola	0.0098	Klebsiella	Enterobacterales	FALSE
QS--QinJ_2012__DLM028__bin_4	GCF_002240295	Klebsiella_quasipneumoniae	0.0098	Klebsiella	Enterobacterales	FALSE
QS--QinJ_2012__DLM028__bin_4	GCF_001056525	Klebsiella_quasipneumoniae_subsp._similipneumoniae	0.0099	Klebsiella	Enterobacterales	FALSE
QS--QinJ_2012__DLM028__bin_4	GCF_001055795	Klebsiella_quasipneumoniae_subsp._similipneumoniae	0.0101	Klebsiella	Enterobacterales	FALSE
QS--QinJ_2012__DLM028__bin_4	GCF_001701645	Klebsiella_quasipneumoniae_subsp._similipneumoniae	0.0103	Klebsiella	Enterobacterales	FALSE
QS--QinJ_2012__DLM028__bin_4	GCF_900180495	Klebsiella_quasipneumoniae_subsp._similipneumoniae	0.0121	Klebsiella	Enterobacterales	FALSE
QS--QinJ_2012__DLM028__bin_4	GCF_000492795	Klebsiella_quasipneumoniae_subsp._similipneumoniae	0.0127	Klebsiella	Enterobacterales	FALSE
QS--QinJ_2012__DLM028__bin_4	GCF_001729665	Klebsiella_quasipneumoniae	0.0129	Klebsiella	Enterobacterales	FALSE
QS--QinJ_2012__DOF012__bin_1	GCF_000159355	Lactobacillus_johnsonii_ATCC_33200	0.0125	Lactobacillus	Lactobacillales	TRUE
QS--QinJ_2012__DOF012__bin_1	GCF_000091405	Lactobacillus_johnsonii_FI9785	0.0181	Lactobacillus	Lactobacillales	FALSE
QS--QinJ_2012__DOF012__bin_1	GCF_002176855	Lactobacillus_johnsonii	0.0192	Lactobacillus	Lactobacillales	FALSE
QS--QinJ_2012__DOF012__bin_1	GCF_002176835	Lactobacillus_johnsonii	0.0193	Lactobacillus	Lactobacillales	FALSE
QS--QinJ_2012__DOF012__bin_1	GCF_000204985	Lactobacillus_johnsonii_DPC_6026	0.0327	Lactobacillus	Lactobacillales	FALSE
QS--QinJ_2012__DOF012__bin_1	GCF_001714745	Lactobacillus_johnsonii	0.0334	Lactobacillus	Lactobacillales	FALSE
QS--QinJ_2012__DOF012__bin_1	GCF_000008065	Lactobacillus_johnsonii_NCC_533	0.0342	Lactobacillus	Lactobacillales	FALSE
QS--QinJ_2012__DOF012__bin_1	GCF_002253205	Lactobacillus_johnsonii	0.0353	Lactobacillus	Lactobacillales	FALSE
QS--QinJ_2012__DOF012__bin_1	GCF_002253185	Lactobacillus_johnsonii	0.0353	Lactobacillus	Lactobacillales	FALSE
QS--QinJ_2012__DOF012__bin_1	GCF_002253165	Lactobacillus_johnsonii	0.0353	Lactobacillus	Lactobacillales	FALSE
QS--QinN_2014__LD-22__bin_78	GCF_001063855	Lactobacillus_salivarius	0.0186	Lactobacillus	Lactobacillales	FALSE
QS--QinN_2014__LD-22__bin_78	GCF_001011095	Lactobacillus_salivarius_str._Ren	0.0193	Lactobacillus	Lactobacillales	FALSE
QS--QinN_2014__LD-22__bin_78	GCF_900094615	Lactobacillus_salivarius	0.0205	Lactobacillus	Lactobacillales	FALSE
QS--QinN_2014__LD-22__bin_78	GCF_000008925	Lactobacillus_salivarius_UCC118	0.0206	Lactobacillus	Lactobacillales	FALSE
QS--QinN_2014__LD-22__bin_78	GCF_000159395	Lactobacillus_salivarius_DSM_20555_=_ATCC_11741	0.0225	Lactobacillus	Lactobacillales	TRUE
QS--QinN_2014__LD-22__bin_78	GCF_000758365	Lactobacillus_salivarius	0.024	Lactobacillus	Lactobacillales	FALSE
QS--QinN_2014__LD-22__bin_78	GCF_002162055	Lactobacillus_salivarius	0.0243	Lactobacillus	Lactobacillales	FALSE
QS--QinN_2014__LD-22__bin_78	GCF_000529385	Lactobacillus_salivarius_cp400	0.0258	Lactobacillus	Lactobacillales	FALSE
QS--QinN_2014__LD-22__bin_78	GCF_000260335	Lactobacillus_salivarius_SMXD51	0.0265	Lactobacillus	Lactobacillales	FALSE
QS--QinN_2014__LD-22__bin_78	GCF_001723525	Lactobacillus_salivarius	0.0295	Lactobacillus	Lactobacillales	FALSE
QS--QinN_2014__LD-28__bin_11	GCF_000297975	Aeromonas_veronii_AER39	0.0328	Aeromonas	Aeromonadales	FALSE
QS--QinN_2014__LD-28__bin_11	GCF_000801015	Aeromonas_sp._ZOR0001	0.0332	Aeromonas	Aeromonadales	FALSE
QS--QinN_2014__LD-28__bin_11	GCF_000297995	Aeromonas_veronii_AER397	0.0338	Aeromonas	Aeromonadales	FALSE
QS--QinN_2014__LD-28__bin_11	GCF_000298035	Aeromonas_veronii_AMC35	0.0339	Aeromonas	Aeromonadales	FALSE
QS--QinN_2014__LD-28__bin_11	GCF_000820225	Aeromonas_veronii_bv._veronii	0.034	Aeromonas	Aeromonadales	TRUE
QS--QinN_2014__LD-28__bin_11	GCF_000204115	Aeromonas_veronii_B565	0.034	Aeromonas	Aeromonadales	FALSE
QS--QinN_2014__LD-28__bin_11	GCF_000820365	Aeromonas_veronii	0.034	Aeromonas	Aeromonadales	FALSE
QS--QinN_2014__LD-28__bin_11	GCF_001446535	Aeromonas_veronii	0.0343	Aeromonas	Aeromonadales	FALSE
QS--QinN_2014__LD-28__bin_11	GCF_001634325	Aeromonas_veronii	0.0343	Aeromonas	Aeromonadales	FALSE
QS--QinN_2014__LD-28__bin_11	GCF_001729085	Aeromonas_sp._ANP5	0.0349	Aeromonas	Aeromonadales	FALSE
QS--QinN_2014__LD-61__bin_25	GCF_001839535	Streptococcus_sp._HMSC36C04	0.0282	Streptococcus	Lactobacillales	FALSE
QS--QinN_2014__LD-61__bin_25	GCF_001814695	Streptococcus_sp._HMSC066E07	0.0287	Streptococcus	Lactobacillales	FALSE
QS--QinN_2014__LD-61__bin_25	GCF_000524375	Streptococcus_sp._ACC21	0.0293	Streptococcus	Lactobacillales	FALSE
QS--QinN_2014__LD-61__bin_25	GCF_000565055	Streptococcus_sp._AC15	0.0293	Streptococcus	Lactobacillales	FALSE
QS--QinN_2014__LD-61__bin_25	GCF_001810745	Streptococcus_sp._HMSC057E02	0.0295	Streptococcus	Lactobacillales	FALSE
QS--QinN_2014__LD-61__bin_25	GCF_000831165	Streptococcus_anginosus	0.0297	Streptococcus	Lactobacillales	FALSE
QS--QinN_2014__LD-61__bin_25	GCF_000184365	Streptococcus_anginosus_F0211	0.0299	Streptococcus	Lactobacillales	FALSE
QS--QinN_2014__LD-61__bin_25	GCF_000517685	Streptococcus_sp._OBRC6	0.0307	Streptococcus	Lactobacillales	FALSE
QS--QinN_2014__LD-61__bin_25	GCF_000526035	Streptococcus_sp._CM7	0.0307	Streptococcus	Lactobacillales	FALSE
QS--QinN_2014__LD-61__bin_25	GCF_001810705	Streptococcus_sp._HMSC061D01	0.0309	Streptococcus	Lactobacillales	FALSE
QS--QinN_2014__LD-89__bin_36	GCF_001941785	Lactobacillus_fermentum	0.0105	Lactobacillus	Lactobacillales	FALSE
QS--QinN_2014__LD-89__bin_36	GCF_001854105	Lactobacillus_fermentum	0.0106	Lactobacillus	Lactobacillales	FALSE
QS--QinN_2014__LD-89__bin_36	GCF_000159215	Lactobacillus_fermentum_ATCC_14931	0.0107	Lactobacillus	Lactobacillales	TRUE
QS--QinN_2014__LD-89__bin_36	GCF_000162395	Lactobacillus_fermentum_28-3-CHN	0.0114	Lactobacillus	Lactobacillales	FALSE
QS--QinN_2014__LD-89__bin_36	GCF_001807655	Lactobacillus_sp._HMSC24D01	0.0117	Lactobacillus	Lactobacillales	FALSE
QS--QinN_2014__LD-89__bin_36	GCF_001742205	Lactobacillus_fermentum	0.0122	Lactobacillus	Lactobacillales	FALSE
QS--QinN_2014__LD-89__bin_36	GCF_002192435	Lactobacillus_fermentum	0.0125	Lactobacillus	Lactobacillales	FALSE
QS--QinN_2014__LD-89__bin_36	GCF_000010145	Lactobacillus_fermentum_IFO_3956	0.0127	Lactobacillus	Lactobacillales	FALSE
QS--QinN_2014__LD-89__bin_36	GCF_000397165	Lactobacillus_fermentum_F-6	0.013	Lactobacillus	Lactobacillales	FALSE
QS--QinN_2014__LD-89__bin_36	GCF_000210515	Lactobacillus_fermentum_CECT_5716	0.013	Lactobacillus	Lactobacillales	FALSE
QS--QinN_2014__LD-98__bin_35	GCF_001022685	Enterobacter_sp._GN02600	0.0217	Enterobacter	Enterobacterales	FALSE
QS--QinN_2014__LD-98__bin_35	GCF_000972645	Citrobacter_amalonaticus	0.024	Citrobacter	Enterobacterales	FALSE
QS--QinN_2014__LD-98__bin_35	GCF_002208845	Citrobacter_braakii	0.0243	Citrobacter	Enterobacterales	FALSE
QS--QinN_2014__LD-98__bin_35	GCF_000398865	Citrobacter_sp._KTE32	0.0247	Citrobacter	Enterobacterales	FALSE
QS--QinN_2014__LD-98__bin_35	GCF_000786275	Citrobacter_braakii	0.0247	Citrobacter	Enterobacterales	FALSE
QS--QinN_2014__LD-98__bin_35	GCF_001059745	Citrobacter_braakii	0.0256	Citrobacter	Enterobacterales	FALSE
QS--QinN_2014__LD-98__bin_35	GCF_001067775	Citrobacter_braakii	0.0256	Citrobacter	Enterobacterales	FALSE
QS--QinN_2014__LD-98__bin_35	GCF_001062165	Citrobacter_braakii	0.0256	Citrobacter	Enterobacterales	FALSE
QS--QinN_2014__LD-98__bin_35	GCF_001065805	Citrobacter_braakii	0.0261	Citrobacter	Enterobacterales	FALSE
QS--QinN_2014__LD-98__bin_35	GCF_002075345	Citrobacter_braakii	0.0262	Citrobacter	Enterobacterales	TRUE
QS--SchirmerM_2016__G89258__bin_1	GCF_000022705	Bifidobacterium_animalis_subsp._lactis_Bl-04	0.0001	Bifidobacterium	Bifidobacteriales	FALSE
QS--SchirmerM_2016__G89258__bin_1	GCF_000277325	Bifidobacterium_animalis_subsp._lactis_B420	0.0001	Bifidobacterium	Bifidobacteriales	FALSE
QS--SchirmerM_2016__G89258__bin_1	GCF_000277345	Bifidobacterium_animalis_subsp._lactis_Bi-07	0.0001	Bifidobacterium	Bifidobacteriales	FALSE
QS--SchirmerM_2016__G89258__bin_1	GCF_000092765	Bifidobacterium_animalis_subsp._lactis_V9	0.0001	Bifidobacterium	Bifidobacteriales	FALSE
QS--SchirmerM_2016__G89258__bin_1	GCF_000414215	Bifidobacterium_animalis_subsp._lactis_Bl12	0.0001	Bifidobacterium	Bifidobacteriales	FALSE
QS--SchirmerM_2016__G89258__bin_1	GCF_000224965	Bifidobacterium_animalis_subsp._lactis_BLC1	0.0001	Bifidobacterium	Bifidobacteriales	FALSE
QS--SchirmerM_2016__G89258__bin_1	GCF_000220885	Bifidobacterium_animalis_subsp._lactis_CNCM_I-2494	0.0002	Bifidobacterium	Bifidobacteriales	FALSE
QS--SchirmerM_2016__G89258__bin_1	GCF_000025245	Bifidobacterium_animalis_subsp._lactis_BB-12	0.0003	Bifidobacterium	Bifidobacteriales	FALSE
QS--SchirmerM_2016__G89258__bin_1	GCF_000021425	Bifidobacterium_animalis_subsp._lactis_AD011	0.0003	Bifidobacterium	Bifidobacteriales	FALSE
QS--SchirmerM_2016__G89258__bin_1	GCF_000260715	Bifidobacterium_animalis_subsp._animalis_ATCC_25527	0.0356	Bifidobacterium	Bifidobacteriales	TRUE
QS--VatanenT_2016__G80158__bin_4	GCF_001047695	Leuconostoc_mesenteroides_subsp._dextranicum	0.0225	Leuconostoc	Lactobacillales	TRUE
QS--VatanenT_2016__G80158__bin_4	GCF_000014445	Leuconostoc_mesenteroides_subsp._mesenteroides_ATCC_8293	0.0233	Leuconostoc	Lactobacillales	TRUE
QS--VatanenT_2016__G80158__bin_4	GCF_000234825	Leuconostoc_mesenteroides_subsp._mesenteroides_J18	0.0236	Leuconostoc	Lactobacillales	FALSE
QS--VatanenT_2016__G80158__bin_4	GCF_002009375	Leuconostoc_mesenteroides_subsp._mesenteroides	0.0236	Leuconostoc	Lactobacillales	FALSE
QS--VatanenT_2016__G80158__bin_4	GCF_000512955	Leuconostoc_mesenteroides_KFRI-MG	0.0236	Leuconostoc	Lactobacillales	FALSE
QS--VatanenT_2016__G80158__bin_4	GCF_001886915	Leuconostoc_mesenteroides_subsp._jonggajibkimchii	0.0238	Leuconostoc	Lactobacillales	FALSE
QS--VatanenT_2016__G80158__bin_4	GCF_001583825	Leuconostoc_mesenteroides_subsp._mesenteroides	0.0242	Leuconostoc	Lactobacillales	FALSE
QS--VatanenT_2016__G80158__bin_4	GCF_002117185	Leuconostoc_mesenteroides_subsp._mesenteroides	0.0244	Leuconostoc	Lactobacillales	FALSE
QS--VatanenT_2016__G80158__bin_4	GCF_002148235	Leuconostoc_mesenteroides_subsp._mesenteroides	0.0256	Leuconostoc	Lactobacillales	FALSE
QS--VatanenT_2016__G80158__bin_4	GCF_000160595	Leuconostoc_mesenteroides_subsp._cremoris_ATCC_19254	0.0287	Leuconostoc	Lactobacillales	TRUE
QS--VatanenT_2016__G80554__bin_3	GCF_000534515	Enterobacter_sp._MGH_37	0.0026	Enterobacter	Enterobacterales	FALSE
QS--VatanenT_2016__G80554__bin_3	GCF_001022915	Enterobacter_kobei	0.0027	Enterobacter	Enterobacterales	FALSE
QS--VatanenT_2016__G80554__bin_3	GCF_000492995	Enterobacter_sp._MGH_25	0.0028	Enterobacter	Enterobacterales	FALSE
QS--VatanenT_2016__G80554__bin_3	GCF_000493055	Enterobacter_sp._MGH_22	0.0101	Enterobacter	Enterobacterales	FALSE
QS--VatanenT_2016__G80554__bin_3	GCF_000784865	Enterobacter_cloacae	0.0104	Enterobacter	Enterobacterales	FALSE
QS--VatanenT_2016__G80554__bin_3	GCF_000286275	Enterobacter_cloacae_subsp._cloacae_ENHKU01	0.0108	Enterobacter	Enterobacterales	FALSE
QS--VatanenT_2016__G80554__bin_3	GCF_001022355	Enterobacter_kobei	0.0108	Enterobacter	Enterobacterales	FALSE
QS--VatanenT_2016__G80554__bin_3	GCF_001011975	Enterobacter_kobei	0.011	Enterobacter	Enterobacterales	FALSE
QS--VatanenT_2016__G80554__bin_3	GCF_000957385	Enterobacter_kobei	0.011	Enterobacter	Enterobacterales	FALSE
QS--VatanenT_2016__G80554__bin_3	GCF_002206605	Enterobacter_cloacae_complex_sp._ECNIH6	0.0112	Enterobacter	Enterobacterales	FALSE
QS--VatanenT_2016__G80555__bin_3	GCF_000534135	Klebsiella_aerogenes_UCI_45	0.0024	Klebsiella	Enterobacterales	FALSE
QS--VatanenT_2016__G80555__bin_3	GCF_000215745	Klebsiella_aerogenes_KCTC_2190	0.0114	Klebsiella	Enterobacterales	TRUE
QS--VatanenT_2016__G80555__bin_3	GCF_001593585	Klebsiella_aerogenes	0.0129	Klebsiella	Enterobacterales	FALSE
QS--VatanenT_2016__G80555__bin_3	GCF_000534095	Klebsiella_aerogenes_UCI_47	0.0131	Klebsiella	Enterobacterales	FALSE
QS--VatanenT_2016__G80555__bin_3	GCF_000534075	Klebsiella_aerogenes_UCI_48	0.0131	Klebsiella	Enterobacterales	FALSE
QS--VatanenT_2016__G80555__bin_3	GCF_000383335	Klebsiella_aerogenes_FGI35	0.0133	Klebsiella	Enterobacterales	FALSE
QS--VatanenT_2016__G80555__bin_3	GCF_001559215	Klebsiella_aerogenes	0.0134	Klebsiella	Enterobacterales	FALSE
QS--VatanenT_2016__G80555__bin_3	GCF_000534115	Klebsiella_aerogenes_UCI_46	0.0134	Klebsiella	Enterobacterales	FALSE
QS--VatanenT_2016__G80555__bin_3	GCF_000334515	Klebsiella_aerogenes_EA1509E	0.0139	Klebsiella	Enterobacterales	FALSE
QS--VatanenT_2016__G80555__bin_3	GCF_001021995	Klebsiella_aerogenes	0.0139	Klebsiella	Enterobacterales	FALSE
QS--VatanenT_2016__G80557__bin_1	GCF_002117345	Lactobacillus_brevis	0.0175	Lactobacillus	Lactobacillales	FALSE
QS--VatanenT_2016__G80557__bin_1	GCF_001676805	Lactobacillus_brevis	0.0176	Lactobacillus	Lactobacillales	FALSE
QS--VatanenT_2016__G80557__bin_1	GCF_002117375	Lactobacillus_brevis	0.0177	Lactobacillus	Lactobacillales	FALSE
QS--VatanenT_2016__G80557__bin_1	GCF_002138395	Lactobacillus_brevis	0.0245	Lactobacillus	Lactobacillales	FALSE
QS--VatanenT_2016__G80557__bin_1	GCF_000014465	Lactobacillus_brevis_ATCC_367	0.0246	Lactobacillus	Lactobacillales	FALSE
QS--VatanenT_2016__G80557__bin_1	GCF_000359625	Lactobacillus_brevis_KB290	0.0251	Lactobacillus	Lactobacillales	FALSE
QS--VatanenT_2016__G80557__bin_1	GCF_002174235	Lactobacillus_brevis	0.0253	Lactobacillus	Lactobacillales	FALSE
QS--VatanenT_2016__G80557__bin_1	GCF_002173555	Lactobacillus_brevis	0.0256	Lactobacillus	Lactobacillales	FALSE
QS--VatanenT_2016__G80557__bin_1	GCF_002117325	Lactobacillus_brevis	0.0303	Lactobacillus	Lactobacillales	FALSE
QS--VatanenT_2016__G80557__bin_1	GCF_002117225	Lactobacillus_brevis	0.0303	Lactobacillus	Lactobacillales	FALSE
QS--VatanenT_2016__G80588__bin_5	GCF_000016305	Klebsiella_pneumoniae_subsp._pneumoniae_MGH_78578	0.0088	Klebsiella	Enterobacterales	FALSE
QS--VatanenT_2016__G80588__bin_5	GCF_000240185	Klebsiella_pneumoniae_subsp._pneumoniae_HS11286	0.009	Klebsiella	Enterobacterales	FALSE
QS--VatanenT_2016__G80588__bin_5	GCF_002211665	Klebsiella_pneumoniae	0.0093	Klebsiella	Enterobacterales	FALSE
QS--VatanenT_2016__G80588__bin_5	GCF_000281435	Klebsiella_pneumoniae_subsp._pneumoniae_KPNIH10	0.0097	Klebsiella	Enterobacterales	FALSE
QS--VatanenT_2016__G80588__bin_5	GCF_000220485	Klebsiella_pneumoniae_KCTC_2242	0.0098	Klebsiella	Enterobacterales	FALSE
QS--VatanenT_2016__G80588__bin_5	GCF_000009885	Klebsiella_pneumoniae_subsp._pneumoniae_NTUH-K2044	0.0099	Klebsiella	Enterobacterales	FALSE
QS--VatanenT_2016__G80588__bin_5	GCF_001717795	Klebsiella_sp._S1	0.01	Klebsiella	Enterobacterales	FALSE
QS--VatanenT_2016__G80588__bin_5	GCF_002007665	Klebsiella_pneumoniae_subsp._pneumoniae	0.01	Klebsiella	Enterobacterales	FALSE
QS--VatanenT_2016__G80588__bin_5	GCF_001463165	Klebsiella_pneumoniae	0.0106	Klebsiella	Enterobacterales	FALSE
QS--VatanenT_2016__G80588__bin_5	GCF_001308905	Klebsiella_sp._AA405	0.0108	Klebsiella	Enterobacterales	FALSE
QS--VincentC_2016__MM024_1_megahit__bin_4	GCF_000186545	Streptococcus_anginosus_1_2_62CV	0.0287	Streptococcus	Lactobacillales	FALSE
QS--VincentC_2016__MM024_1_megahit__bin_4	GCF_000463465	Streptococcus_anginosus_C1051	0.0295	Streptococcus	Lactobacillales	FALSE
QS--VincentC_2016__MM024_1_megahit__bin_4	GCF_001838575	Streptococcus_sp._HMSC034B03	0.0299	Streptococcus	Lactobacillales	FALSE
QS--VincentC_2016__MM024_1_megahit__bin_4	GCF_001813035	Streptococcus_sp._HMSC071H03	0.0302	Streptococcus	Lactobacillales	FALSE
QS--VincentC_2016__MM024_1_megahit__bin_4	GCF_001412635	Streptococcus_anginosus	0.0303	Streptococcus	Lactobacillales	FALSE
QS--VincentC_2016__MM024_1_megahit__bin_4	GCF_000373605	Streptococcus_anginosus_SK52_=_DSM_20563	0.0337	Streptococcus	Lactobacillales	TRUE
QS--VincentC_2016__MM024_1_megahit__bin_4	GCF_000214555	Streptococcus_anginosus_SK52_=_DSM_20563	0.0338	Streptococcus	Lactobacillales	TRUE
QS--VincentC_2016__MM024_1_megahit__bin_4	GCF_001835825	Streptococcus_sp._HMSC034A12	0.0364	Streptococcus	Lactobacillales	FALSE
QS--VincentC_2016__MM024_1_megahit__bin_4	GCF_001813805	Streptococcus_sp._HMSC066F10	0.0368	Streptococcus	Lactobacillales	FALSE
QS--VincentC_2016__MM024_1_megahit__bin_4	GCF_001812815	Streptococcus_sp._HMSC073A12	0.0376	Streptococcus	Lactobacillales	FALSE
QS--VincentC_2016__MM091_2_megahit__bin_11	GCF_001981925	Lactobacillus_curvatus	0.0073	Lactobacillus	Lactobacillales	FALSE
QS--VincentC_2016__MM091_2_megahit__bin_11	GCF_001982045	Lactobacillus_curvatus	0.0073	Lactobacillus	Lactobacillales	FALSE
QS--VincentC_2016__MM091_2_megahit__bin_11	GCF_002224505	Lactobacillus_curvatus	0.0092	Lactobacillus	Lactobacillales	FALSE
QS--VincentC_2016__MM091_2_megahit__bin_11	GCF_000235705	Lactobacillus_curvatus_CRL_705	0.0112	Lactobacillus	Lactobacillales	FALSE
QS--VincentC_2016__MM091_2_megahit__bin_11	GCF_001435495	Lactobacillus_curvatus_JCM_1096_=_DSM_20019	0.0125	Lactobacillus	Lactobacillales	TRUE
QS--VincentC_2016__MM091_2_megahit__bin_11	GCF_001698165	Lactobacillus_curvatus	0.0143	Lactobacillus	Lactobacillales	FALSE
QS--VincentC_2016__MM091_2_megahit__bin_11	GCF_001663835	Lactobacillus_curvatus	0.0145	Lactobacillus	Lactobacillales	FALSE
QS--VincentC_2016__MM091_2_megahit__bin_11	GCF_001723545	Lactobacillus_curvatus	0.0148	Lactobacillus	Lactobacillales	FALSE
QS--VincentC_2016__MM091_2_megahit__bin_11	GCF_000805355	Lactobacillus_curvatus	0.0153	Lactobacillus	Lactobacillales	FALSE
QS--VincentC_2016__MM091_2_megahit__bin_11	GCF_900178545	Lactobacillus_curvatus	0.0165	Lactobacillus	Lactobacillales	FALSE
QS--VincentC_2016__MM103_1_megahit__bin_9	GCF_001837775	Corynebacterium_sp._HMSC073H12	0.0156	Corynebacterium	Corynebacteriales	FALSE
QS--VincentC_2016__MM103_1_megahit__bin_9	GCF_001838325	Corynebacterium_sp._HMSC074C05	0.032	Corynebacterium	Corynebacteriales	FALSE
QS--VincentC_2016__MM103_1_megahit__bin_9	GCF_001838285	Corynebacterium_sp._HMSC074C03	0.0322	Corynebacterium	Corynebacteriales	FALSE
QS--VincentC_2016__MM103_1_megahit__bin_9	GCF_001809455	Corynebacterium_sp._HMSC074C11	0.0336	Corynebacterium	Corynebacteriales	FALSE
QS--VincentC_2016__MM103_1_megahit__bin_9	GCF_000755185	Corynebacterium_sp._ATCC_6931	0.0338	Corynebacterium	Corynebacteriales	FALSE
QS--VincentC_2016__MM103_1_megahit__bin_9	GCF_001807045	Corynebacterium_sp._HMSC11H10	0.034	Corynebacterium	Corynebacteriales	FALSE
QS--VincentC_2016__MM103_1_megahit__bin_9	GCF_001838295	Corynebacterium_sp._HMSC074C04	0.034	Corynebacterium	Corynebacteriales	FALSE
QS--VincentC_2016__MM103_1_megahit__bin_9	GCF_001809695	Corynebacterium_sp._HMSC063A05	0.0342	Corynebacterium	Corynebacteriales	FALSE
QS--VincentC_2016__MM103_1_megahit__bin_9	GCF_001812505	Corynebacterium_sp._HMSC064E10	0.0343	Corynebacterium	Corynebacteriales	FALSE
QS--VincentC_2016__MM103_1_megahit__bin_9	GCF_001975925	Corynebacterium_amycolatum	0.0419	Corynebacterium	Corynebacteriales	FALSE
QS--WenC_2017__RA130__bin_22	GCF_000820665	Acinetobacter_baumannii	0.0241	Acinetobacter	Pseudomonadales	FALSE
QS--WenC_2017__RA130__bin_22	GCF_000820685	Acinetobacter_baumannii	0.0241	Acinetobacter	Pseudomonadales	FALSE
QS--WenC_2017__RA130__bin_22	GCF_000576535	Acinetobacter_baumannii_PKAB07	0.0246	Acinetobacter	Pseudomonadales	FALSE
QS--WenC_2017__RA130__bin_22	GCF_000187205	Acinetobacter_baumannii_MDR-TJ	0.0264	Acinetobacter	Pseudomonadales	FALSE
QS--WenC_2017__RA130__bin_22	GCF_000018445	Acinetobacter_baumannii_ACICU	0.0291	Acinetobacter	Pseudomonadales	FALSE
QS--WenC_2017__RA130__bin_22	GCF_000186665	Acinetobacter_baumannii_D1279779	0.04	Acinetobacter	Pseudomonadales	FALSE
QS--WenC_2017__RA130__bin_22	GCF_001077565	Acinetobacter_baumannii	0.0403	Acinetobacter	Pseudomonadales	FALSE
QS--WenC_2017__RA130__bin_22	GCF_000069245	Acinetobacter_baumannii_AYE	0.0406	Acinetobacter	Pseudomonadales	FALSE
QS--WenC_2017__RA130__bin_22	GCF_000021245	Acinetobacter_baumannii_AB0057	0.0407	Acinetobacter	Pseudomonadales	FALSE
QS--WenC_2017__RA130__bin_22	GCF_001922425	Acinetobacter_baumannii	0.0409	Acinetobacter	Pseudomonadales	FALSE
QS--XieH_2016__YSZC12003_35512__bin_4	GCF_001586835	Citrobacter_sp._AATXQ	0.0149	Citrobacter	Enterobacterales	FALSE
QS--XieH_2016__YSZC12003_35512__bin_4	GCF_000277565	Citrobacter_sp._A1	0.0151	Citrobacter	Enterobacterales	FALSE
QS--XieH_2016__YSZC12003_35512__bin_4	GCF_000313895	Citrobacter_sp._L17	0.0151	Citrobacter	Enterobacterales	FALSE
QS--XieH_2016__YSZC12003_35512__bin_4	GCF_001034445	Citrobacter_sp._MGH99	0.0158	Citrobacter	Enterobacterales	FALSE
QS--XieH_2016__YSZC12003_35512__bin_4	GCF_001034475	Citrobacter_sp._MGH103	0.016	Citrobacter	Enterobacterales	FALSE
QS--XieH_2016__YSZC12003_35512__bin_4	GCF_001034485	Citrobacter_sp._MGH104	0.0166	Citrobacter	Enterobacterales	FALSE
QS--XieH_2016__YSZC12003_35512__bin_4	GCF_000398825	Citrobacter_sp._KTE30	0.0171	Citrobacter	Enterobacterales	FALSE
QS--XieH_2016__YSZC12003_35512__bin_4	GCF_001022155	Citrobacter_freundii	0.0172	Citrobacter	Enterobacterales	FALSE
QS--XieH_2016__YSZC12003_35512__bin_4	GCF_002211705	Citrobacter_freundii	0.0172	Citrobacter	Enterobacterales	FALSE
QS--XieH_2016__YSZC12003_35512__bin_4	GCF_001022275	Citrobacter_freundii	0.0174	Citrobacter	Enterobacterales	FALSE
QS--XieH_2016__YSZC12003_37197R1__bin_69	GCF_001748265	Pseudomonas_sp._CCA_1	0.0162	Pseudomonas	Pseudomonadales	FALSE
QS--XieH_2016__YSZC12003_37197R1__bin_69	GCF_001669755	Pseudomonas_sp._EGD-AKN5	0.0183	Pseudomonas	Pseudomonadales	FALSE
QS--XieH_2016__YSZC12003_37197R1__bin_69	GCF_000317185	Pseudomonas_sp._M1	0.0187	Pseudomonas	Pseudomonadales	FALSE
QS--XieH_2016__YSZC12003_37197R1__bin_69	GCF_001446495	Pseudomonas_citronellolis	0.0194	Pseudomonas	Pseudomonadales	FALSE
QS--XieH_2016__YSZC12003_37197R1__bin_69	GCF_001446995	Pseudomonas_citronellolis	0.0194	Pseudomonas	Pseudomonadales	FALSE
QS--XieH_2016__YSZC12003_37197R1__bin_69	GCF_001586155	Pseudomonas_citronellolis	0.0195	Pseudomonas	Pseudomonadales	FALSE
QS--XieH_2016__YSZC12003_37197R1__bin_69	GCF_001838695	Pseudomonas_sp._HMSC75E02	0.0195	Pseudomonas	Pseudomonadales	FALSE
QS--XieH_2016__YSZC12003_37197R1__bin_69	GCF_000725445	Pseudomonas_sp._AAC	0.0198	Pseudomonas	Pseudomonadales	FALSE
QS--XieH_2016__YSZC12003_37197R1__bin_69	GCF_001654435	Pseudomonas_citronellolis	0.0203	Pseudomonas	Pseudomonadales	FALSE
QS--XieH_2016__YSZC12003_37197R1__bin_69	GCF_000812405	Pseudomonas_sp._PI1	0.0214	Pseudomonas	Pseudomonadales	FALSE
QS--XieH_2016__YSZC12003_37297R1__bin_23	GCF_000369745	Acinetobacter_sp._CIP_64.7	0.0296	Acinetobacter	Pseudomonadales	FALSE
QS--XieH_2016__YSZC12003_37297R1__bin_23	GCF_000301755	Acinetobacter_lwoffii_TG19636	0.0297	Acinetobacter	Pseudomonadales	FALSE
QS--XieH_2016__YSZC12003_37297R1__bin_23	GCF_000369125	Acinetobacter_lwoffii_ATCC_9957_=_CIP_70.31	0.0324	Acinetobacter	Pseudomonadales	FALSE
QS--XieH_2016__YSZC12003_37297R1__bin_23	GCF_000368165	Acinetobacter_lwoffii_NIPH_715	0.0334	Acinetobacter	Pseudomonadales	FALSE
QS--XieH_2016__YSZC12003_37297R1__bin_23	GCF_000369725	Acinetobacter_sp._CIP_101966	0.0342	Acinetobacter	Pseudomonadales	FALSE
QS--XieH_2016__YSZC12003_37297R1__bin_23	GCF_002119785	Acinetobacter_lwoffii	0.0349	Acinetobacter	Pseudomonadales	FALSE
QS--XieH_2016__YSZC12003_37297R1__bin_23	GCF_000162095	Acinetobacter_lwoffii_SH145	0.0353	Acinetobacter	Pseudomonadales	FALSE
QS--XieH_2016__YSZC12003_37297R1__bin_23	GCF_001720685	Acinetobacter_sp._51m	0.0353	Acinetobacter	Pseudomonadales	FALSE
QS--XieH_2016__YSZC12003_37297R1__bin_23	GCF_000369685	Acinetobacter_sp._CIP_102136	0.0366	Acinetobacter	Pseudomonadales	FALSE
QS--XieH_2016__YSZC12003_37297R1__bin_23	GCF_000367905	Acinetobacter_sp._CIP_A162	0.0391	Acinetobacter	Pseudomonadales	FALSE
QS--ZeeviD_2015__PNP_Main_126_megahit__bin_23	GCF_000708635	Pediococcus_pentosaceus_CGMCC_7049	0.0064	Pediococcus	Lactobacillales	FALSE
QS--ZeeviD_2015__PNP_Main_126_megahit__bin_23	GCF_001437285	Pediococcus_pentosaceus	0.0082	Pediococcus	Lactobacillales	TRUE
QS--ZeeviD_2015__PNP_Main_126_megahit__bin_23	GCF_000285875	Pediococcus_pentosaceus_IE-3	0.0089	Pediococcus	Lactobacillales	FALSE
QS--ZeeviD_2015__PNP_Main_126_megahit__bin_23	GCF_001748065	Pediococcus_pentosaceus	0.0142	Pediococcus	Lactobacillales	FALSE
QS--ZeeviD_2015__PNP_Main_126_megahit__bin_23	GCF_000014505	Pediococcus_pentosaceus_ATCC_25745	0.0144	Pediococcus	Lactobacillales	FALSE
QS--ZeeviD_2015__PNP_Main_126_megahit__bin_23	GCF_000496265	Pediococcus_pentosaceus_SL4	0.015	Pediococcus	Lactobacillales	FALSE
QS--ZeeviD_2015__PNP_Main_126_megahit__bin_23	GCF_002173535	Pediococcus_pentosaceus	0.0155	Pediococcus	Lactobacillales	FALSE
QS--ZeeviD_2015__PNP_Main_126_megahit__bin_23	GCF_001411765	Pediococcus_pentosaceus	0.0159	Pediococcus	Lactobacillales	FALSE
QS--ZeeviD_2015__PNP_Main_126_megahit__bin_23	GCF_002202155	Pediococcus_pentosaceus	0.016	Pediococcus	Lactobacillales	FALSE
QS--ZeeviD_2015__PNP_Main_126_megahit__bin_23	GCF_001593095	Pediococcus_pentosaceus	0.0168	Pediococcus	Lactobacillales	FALSE
QS--ZeeviD_2015__PNP_Main_233_megahit__bin_47	GCF_000521285	Streptococcus_thermophilus_TH1435	0.0034	Streptococcus	Lactobacillales	FALSE
QS--ZeeviD_2015__PNP_Main_233_megahit__bin_47	GCF_000521305	Streptococcus_thermophilus_TH1436	0.0068	Streptococcus	Lactobacillales	FALSE
QS--ZeeviD_2015__PNP_Main_233_megahit__bin_47	GCF_000014485	Streptococcus_thermophilus_LMD-9	0.0071	Streptococcus	Lactobacillales	FALSE
QS--ZeeviD_2015__PNP_Main_233_megahit__bin_47	GCF_000572065	Streptococcus_thermophilus_TH982	0.0079	Streptococcus	Lactobacillales	FALSE
QS--ZeeviD_2015__PNP_Main_233_megahit__bin_47	GCF_000836675	Streptococcus_thermophilus_TH985	0.0086	Streptococcus	Lactobacillales	FALSE
QS--ZeeviD_2015__PNP_Main_233_megahit__bin_47	GCF_000521325	Streptococcus_thermophilus_MTH17CL396	0.0101	Streptococcus	Lactobacillales	FALSE
QS--ZeeviD_2015__PNP_Main_233_megahit__bin_47	GCF_000572095	Streptococcus_thermophilus_TH1477	0.0106	Streptococcus	Lactobacillales	FALSE
QS--ZeeviD_2015__PNP_Main_233_megahit__bin_47	GCF_000011845	Streptococcus_thermophilus_CNRZ1066	0.0106	Streptococcus	Lactobacillales	FALSE
QS--ZeeviD_2015__PNP_Main_233_megahit__bin_47	GCF_000011825	Streptococcus_thermophilus_LMG_18311	0.0108	Streptococcus	Lactobacillales	FALSE
QS--ZeeviD_2015__PNP_Main_233_megahit__bin_47	GCF_000836595	Streptococcus_thermophilus_1F8CT	0.0115	Streptococcus	Lactobacillales	FALSE
QS--ZellerG_2014__CCIS58234805ST-4-0__bin_3	GCF_000292975	Fusobacterium_necrophorum_subsp._funduliforme_Fnf_1007	0.0097	Fusobacterium	Fusobacteriales	FALSE
QS--ZellerG_2014__CCIS58234805ST-4-0__bin_3	GCF_000622045	Fusobacterium_necrophorum_HUN048	0.0114	Fusobacterium	Fusobacteriales	FALSE
QS--ZellerG_2014__CCIS58234805ST-4-0__bin_3	GCF_000262225	Fusobacterium_necrophorum_subsp._funduliforme_ATCC_51357	0.0154	Fusobacterium	Fusobacteriales	TRUE
QS--ZellerG_2014__CCIS58234805ST-4-0__bin_3	GCF_000600355	Fusobacterium_necrophorum_subsp._funduliforme_B35	0.0159	Fusobacterium	Fusobacteriales	FALSE
QS--ZellerG_2014__CCIS58234805ST-4-0__bin_3	GCF_000691705	Fusobacterium_necrophorum_DAB	0.0276	Fusobacterium	Fusobacteriales	FALSE
QS--ZellerG_2014__CCIS58234805ST-4-0__bin_3	GCF_000691665	Fusobacterium_necrophorum_DJ-1	0.028	Fusobacterium	Fusobacteriales	FALSE
QS--ZellerG_2014__CCIS58234805ST-4-0__bin_3	GCF_000691745	Fusobacterium_necrophorum_DJ-2	0.0281	Fusobacterium	Fusobacteriales	FALSE
QS--ZellerG_2014__CCIS58234805ST-4-0__bin_3	GCF_000691685	Fusobacterium_necrophorum_BFTR-1	0.0282	Fusobacterium	Fusobacteriales	FALSE
QS--ZellerG_2014__CCIS58234805ST-4-0__bin_3	GCF_000691645	Fusobacterium_necrophorum_BL	0.0288	Fusobacterium	Fusobacteriales	FALSE
QS--ZellerG_2014__CCIS58234805ST-4-0__bin_3	GCF_900104395	Fusobacterium_necrophorum	0.0296	Fusobacterium	Fusobacteriales	TRUE
QS--ZellerG_2014__CCIS76845094ST-20-0__bin_28	GCF_001815805	Streptococcus_sp._HMSC072D05	0.0363	Streptococcus	Lactobacillales	FALSE
QS--ZellerG_2014__CCIS76845094ST-20-0__bin_28	GCF_000298695	Streptococcus_sp._GMD3S	0.0385	Streptococcus	Lactobacillales	FALSE
QS--ZellerG_2014__CCIS76845094ST-20-0__bin_28	GCF_001810825	Streptococcus_sp._HMSC076C08	0.0413	Streptococcus	Lactobacillales	FALSE
QS--ZellerG_2014__CCIS76845094ST-20-0__bin_28	GCF_000298715	Streptococcus_sp._GMD5S	0.042	Streptococcus	Lactobacillales	FALSE
QS--ZellerG_2014__CCIS76845094ST-20-0__bin_28	GCF_000296875	Streptococcus_sp._GMD1S	0.0421	Streptococcus	Lactobacillales	FALSE
QS--ZellerG_2014__CCIS76845094ST-20-0__bin_28	GCF_000297015	Streptococcus_sp._GMD6S	0.0421	Streptococcus	Lactobacillales	FALSE
QS--ZellerG_2014__CCIS76845094ST-20-0__bin_28	GCF_001813005	Streptococcus_sp._HMSC062H02	0.0423	Streptococcus	Lactobacillales	FALSE
QS--ZellerG_2014__CCIS76845094ST-20-0__bin_28	GCF_000187645	Streptococcus_sp._C300	0.0423	Streptococcus	Lactobacillales	FALSE
QS--ZellerG_2014__CCIS76845094ST-20-0__bin_28	GCF_000164095	Streptococcus_oralis_ATCC_35037	0.0427	Streptococcus	Lactobacillales	TRUE
QS--ZellerG_2014__CCIS76845094ST-20-0__bin_28	GCF_001814835	Streptococcus_sp._HMSC072D07	0.0427	Streptococcus	Lactobacillales	FALSE
QS--ZellerG_2014__CCIS78318719ST-4-0__bin_28	GCF_900102705	Enterobacter_sp._NFIX45	0.0127	Enterobacter	Enterobacterales	FALSE
QS--ZellerG_2014__CCIS78318719ST-4-0__bin_28	GCF_001729705	Enterobacter_hormaechei_subsp._oharae	0.0137	Enterobacter	Enterobacterales	TRUE
QS--ZellerG_2014__CCIS78318719ST-4-0__bin_28	GCF_001022435	Enterobacter_ludwigii	0.0208	Enterobacter	Enterobacterales	FALSE
QS--ZellerG_2014__CCIS78318719ST-4-0__bin_28	GCF_001037725	Enterobacter_sp._MGH120	0.0212	Enterobacter	Enterobacterales	FALSE
QS--ZellerG_2014__CCIS78318719ST-4-0__bin_28	GCF_000807425	Enterobacter_hormaechei_subsp._steigerwaltii	0.0213	Enterobacter	Enterobacterales	FALSE
QS--ZellerG_2014__CCIS78318719ST-4-0__bin_28	GCF_900177445	Enterobacter_cloacae	0.0217	Enterobacter	Enterobacterales	FALSE
QS--ZellerG_2014__CCIS78318719ST-4-0__bin_28	GCF_001037885	Enterobacter_sp._BIDMC109	0.0218	Enterobacter	Enterobacterales	FALSE
QS--ZellerG_2014__CCIS78318719ST-4-0__bin_28	GCF_001037805	Enterobacter_sp._BIDMC93	0.0219	Enterobacter	Enterobacterales	FALSE
QS--ZellerG_2014__CCIS78318719ST-4-0__bin_28	GCF_001475855	Enterobacter_xiangfangensis	0.0219	Enterobacter	Enterobacterales	FALSE
QS--ZellerG_2014__CCIS78318719ST-4-0__bin_28	GCF_001476035	Enterobacter_xiangfangensis	0.0219	Enterobacter	Enterobacterales	FALSE

## Sheet: S6
Table S6
Gene-Protein-Reaction (GPR) association terms for E. coli models (curated, CarveMe, ModelSEED, gapseq) from gene essentiality analysis (Figure 2).
biggID	seedID	gpr_iML1515	gpr_carveme	CarvemeGPR_equivalenTo_iML	gpr_modelseed	modelseedGPR_equivalenTo_iML	gpr_gapseq	gapseqGPR_equivalenTo_iML
GLYCTO2	rxn08655	(b2979 and b4468 and b4467)	(b2979 or (b2979 and b4468) or (b2979 and b4467 and b4468))	FALSE	(b4468 and b2979 and b4467)	TRUE	(b2979 and b4468 and b4467)	TRUE
IPPMIb	rxn02789	(b0071 and b0072)	(b0072 or (b0071 and b0072))	FALSE	(b0071 or b0072 or (b0071 and b0072))	FALSE	(b0072 and b0071)	TRUE
TRPS2	rxn00474	(b1260 and b1261)	(b1261 or (b1260 and b1261))	FALSE	((b1260 and b1261) or b0369)	FALSE	(b1260 and b1261)	TRUE
G3PD5	rxn08556	((b2243 and b2242 and b2241) or b3426)	(b3426 or (b2241 and b2242 and b2243))	TRUE	(b3426 or (b2242 and b2241))	FALSE	(b2242 and (b2241 or b3426))	FALSE
PFL	rxn00157	((b0902 and b0903) or (b0902 and b3114) or (b3951 and b3952) or ((b0902 and b0903) and b2579))	(b0824 or b0902 or b4379 or b3114 or (b0823 and b0824) or (b0902 and b0903) or (b0902 and b2579) or (b0902 and b3114) or (b3951 and b3952) or (b0902 and b0903 and b2579) or (b0902 and b2579 and b3114))	FALSE	((b0903 or b3951 or b0823 or b3114) or (b0824 or b0902 or b3952))	FALSE	b0823 or b3951 or b3114 or b0903	FALSE
ANS	rxn00727	(b1263 and b1264)	(b0800 or b1263 or (b1263 and b1264))	FALSE	((b1264 and b1263) or b0331)	FALSE	((b1264 or b1812) and (b1263 or b3360))	FALSE
FRD2	rxn08527	(b4152 and b4151 and b4153 and b4154)	((b4151 and b4152 and b4153) or (b4151 and b4152 and b4154) or (b4151 and b4153 and b4154) or (b4151 and b4152 and b4153 and b4154))	FALSE	(b0723 or (b0721 and b0722 and b4154 and Unknown and b4152 and b4151) or (b0724 and b0723))	FALSE	((b4154 or b0723 or b2574) and b4153 and b4152)	FALSE
FRD3	rxn08528	(b4152 and b4151 and b4153 and b4154)	((b4151 and b4152 and b4153) or (b4151 and b4152 and b4154) or (b4151 and b4153 and b4154) or (b4151 and b4152 and b4153 and b4154))	FALSE	(b0723 or (b0721 and b0722 and b4151 and Unknown and b4154 and b4152) or (b0723 and b0724))	FALSE	((b4154 or b0723 or b2574) and b4153 and b4152)	FALSE
RNDR1	rxn05231	((b2582 and (b2234 and b2235)) or (b3781 and (b2234 and b2235)))	(b0492 or b2674 or (b2234 and b2235) or (b0492 and b2234 and b2235) or (b2234 and b2235 and b2582) or (b2234 and b2235 and b3781))	FALSE	(b2235 or (b2675 and b2676 and b2674) or b2234)	FALSE	((b2675 or b2234) and (b2235 or b2676))	FALSE
RNDR3	rxn06076	((b3781 and (b2234 and b2235)) or (b2582 and (b2234 and b2235)))	(b0492 or b2674 or (b2234 and b2235) or (b2675 and b2676) or (b0492 and b2234 and b2235) or (b2234 and b2235 and b2582) or (b2234 and b2235 and b3781))	FALSE	(b2235 or (b2675 and b2676 and b2674) or b2234)	FALSE	((b2675 or b2234) and (b2235 or b2676))	FALSE
RNDR4	rxn06075	((b3781 and (b2234 and b2235)) or ((b2234 and b2235) and b2582))	(b0492 or b2674 or (b2234 and b2235) or (b0492 and b2234 and b2235) or (b2234 and b2235 and b2582) or (b2234 and b2235 and b3781))	FALSE	(b2235 or (b2675 and b2676 and b2674) or b2234)	FALSE	((b2675 or b2234) and (b2235 or b2676))	FALSE
IPPMIa	rxn02811	(b0071 and b0072)	(b0072 or (b0071 and b0072))	FALSE	(b0071 or b0072 or (b0071 and b0072))	FALSE	(b0072 and b0071)	TRUE
G3PD7	rxn08558	(b2243 and b2242 and b2241)	(b2241 and b2242 and b2243)	TRUE	(b3426 or (b2242 and b2241))	FALSE	(b2242 and (b2241 or b3426))	FALSE
ADCS	rxn01257	(b1812 and b3360)	(b3360 or (b1812 and b3360))	FALSE	(b3360 or b1263 or b1812)	FALSE	((b1812 or b3360 or b1264) and b1263 and (b1828 or b1805 or b1661))	FALSE
DHAPT	rxn00745	(b1200 and b1198 and b2416 and b2415 and b1199)	((b2415 and b2416 and b3206) or (b1198 and b1199 and b1200 and b2415 and b2416))	FALSE	(b1198 or b1198 or b1198 or b1199 or b1198 or b1200)	FALSE	(b1200 and b1199 and b1198)	FALSE
TRPS3	rxn01682	(b1260 and b1261)	(b1261 or (b1260 and b1261))	FALSE	((b1260 and b1261) or b0369)	FALSE	(b1260 and b1261)	TRUE
ASPCT	rxn01018	((b4244 and b4245) or b4245)	(b4245 or (b4244 and b4245))	TRUE	(b4245 or b4244)	FALSE	b4245	TRUE
MCOATA	rxn05465	(b1094 and b1092)	(b1092 or (b1092 and b1094))	FALSE	(b1092 or b1028)	FALSE	((b2323 or b1805 or b1092 or b1093 or b3455 or b2342 or b3003 or b1701 or b1385 or b2661 or b0037 or b1095 or b2371))	FALSE
TRDR	rxn05289	((b0888 and b3781) or (b2582 and b0888))	(b0492 or b0606 or b0888 or (b0888 and b2582) or (b0888 and b3781))	FALSE	b0888	FALSE	b0888	FALSE
AKGDH	rxn08094	(b0727 and b0116 and b0726)	(b0116 or b0304 or (b0116 and b0726 and b0727))	FALSE	(b0726 or b0727 or b0871)	FALSE	b0726 or b0116 or b0727 or b3962 or b0304	FALSE
UAGAAT	rxn06729	(b1094 and b0181)	(b0181 or (b0181 and b1094))	FALSE	b0181	FALSE	b0181	FALSE
PAPSR	rxn05239	((b2582 and b2762) or (b3781 and b2762))	(b0492 or b2762 or (b0492 and b2762) or (b2582 and b2762) or (b2762 and b3781))	FALSE	(Unknown and b2762)	FALSE	b2762	FALSE
TRPS1	rxn01964	(b1260 and b1261)	(b1261 or (b1260 and b1261))	FALSE	((b1260 and b1261) or b0369)	FALSE	(b1260 and b1261)	TRUE
SULR	rxn00623	(b2764 and b2763)	(b3742 or (b2763 and b2764))	FALSE	(b2763 and b2764)	TRUE	(b2764 and b2763)	TRUE
ETHAAL	rxn00539	(b2441 and b2440)	(b2441 or b2453 or (b2440 and b2441))	FALSE	(b2441 or b2440 or b1131)	FALSE	((b2441 or b2440))	FALSE
CBPS	rxn00414	(b0032 and b0033)	(b0032 or b0033 or (b0032 and b0033))	FALSE	(b0033 and b0032)	TRUE	(b0033 and b0032)	TRUE
ACOATA	rxn05349	(b1094 and b1091)	(b1091 or (b1091 and b1094))	FALSE	(b1095 and b1091)	FALSE	(b0586 and (b2323 or b1805 or b1092 or b1093 or b3455 or b2342 or b3003 or b1701 or b1385 or b2661 or b0037 or b1095 or b2371)) or b1091	FALSE
SUCptspp	rxn05655	(b2417 and b2415 and b2416 and b2429)	((b2415 and b2416 and b2417) or (b2415 and b2416 and b2417 and b2429))	FALSE	(Unknown and Unknown and Unknown and (b2416 or b2383 or b3947))	FALSE	b4240	FALSE
SULabcpp	rxn05153	((b2423 and b2424 and b2422 and b2425) or (b0764 and b0765 and b0763) or (b2422 and b2423 and b2424 and b3917))	(b0262 or b0764 or (b0763 and b0764 and b0765) or (b2422 and b2424 and b2425) or (b2422 and b2424 and b3917) or (b2422 and b2424 and b2423) or (b2422 and b2424 and b2425 and b2423) or (b2422 and b2424 and b3917 and b2423))	FALSE	(b2413 or (b2422 and b2424 and b2423 and b2425))	FALSE	b2422 or b3917 or b0365 or b2423 or b2424 or b1756	FALSE
TSULabcpp	rxn05176	((b2423 and b2422 and b2424 and b3917) or (b2422 and b2425 and b2424 and b2423))	(b0262 or (b2422 and b2424 and b2425) or (b2422 and b2424 and b3917) or (b2422 and b2424 and b2423) or (b2422 and b2424 and b2425 and b2423) or (b2422 and b2424 and b3917 and b2423))	FALSE	(b2425 or b2422)	FALSE	b2425 or b1756	FALSE
THMabcpp	rxn05177	(b0066 and b0068 and b0067)	(b1756 or (b0066 and b0067 and b0068))	FALSE	(b0068 and b0067 and b0066)	TRUE	b0067 or b0068 or b0066	FALSE
TREptspp	rxn02005	(b2417 and b4240 and b2416 and b2415)	(b3683 or (b2415 and b2417) or (b2415 and b2416 and b2417) or (b2415 and b2416 and b2417 and b4240))	FALSE	(b4240 and Unknown and (b2416 or b2383 or b3947) and b4240)	FALSE	b4240	FALSE
ACGAptspp	rxn05485	((b2416 and b2417 and b2415 and b1101) or (b2415 and b2416 and b0679))	(b2415 or (b0679 and b2415 and b2416) or (b1101 and b2415 and b2417) or (b1101 and b2415 and b2416 and b2417))	FALSE	(Unknown and (b3947 or b2383 or b2416) and b0679 and b0679)	FALSE	b0679 or b1022 or b3947	FALSE
ARGabcpp	rxn05154	((b2308 and b2306 and b2310 and b2307) or (b0864 and b0860 and b0863 and b0862 and b0861))	(b4096 or (b2306 and b2307) or (b2306 and b2307 and b2308) or (b2306 and b2307 and b2310) or (b3270 and b3271 and b3269) or (b0860 and b0861 and b0862 and b0864) or (b0861 and b0862 and b0863 and b0864) or (b2306 and b2307 and b2308 and b2310) or (b0860 and b0861 and b0862 and b0863 and b0864))	FALSE	(b0862 or b0864 or b0861)	FALSE	b0863 or b0864 or b0860 or b0862 or b0861 or b2306 or b2310	FALSE
ASPabcpp	rxn05152	(b0654 and b0652 and b0655 and b0653)	((b0653 and b0654 and b0655) or (b3270 and b3271 and b3269) or (b0652 and b0653 and b0654 and b0655))	FALSE	(Unknown and Unknown and Unknown and b3268)	FALSE	b0654 or b0652 or b0653 or b3271 or b3268 or b3269 or b3270	FALSE
FRUptspp	rxn05560	(b2415 and b2167 and b2169 and b2416)	((b2415 and b2416) or (b2415 and b3899) or (b2167 and b2415 and b2416) or (b2167 and b2169 and b2415 and b2416))	FALSE	((b2416 or b2383 or b3947) and (b2167 or b3899) and Unknown and (b2169 or b3900) and (b2167 or b3899))	FALSE	b3899 or b2386 or b3949 or b3900 or b0731 or b1819 or b3953 or b2167	FALSE
ZNabcpp	rxn05150	(b1859 and b1858 and b1857)	(b0820 or b3352 or b4391 or (b1858 and b1859) or (b1857 and b1858 and b1859))	FALSE	(b1858 and Unknown and Unknown)	FALSE	b3469	FALSE
MALTabcpp	rxn05170	(b4033 and b4035 and b4032 and b4034)	((b1756 and b4032) or (b4034 and b4035) or (b4032 and b4033 and b4034 and b4035))	FALSE	(b4036 or b4035)	FALSE	((b3450 or b0262 or b1318 or b4035 or b0855 or b1126 or b1441) and (b4391 or b1756 or b0949 or b2129 or b2422 or b0820)) or b4033 or b4034 or b4032 or b0829	FALSE
MALTTRabcpp	rxn05608	(b4034 and b4035 and b4033 and b4032)	((b1756 and b4032) or (b4034 and b4035) or (b4032 and b4033 and b4034 and b4035))	FALSE	(b4036 or (Unknown and Unknown and Unknown and b4035))	FALSE	((b3450 or b0262 or b1318 or b4035 or b0855 or b1126 or b1441) and (b4391 or b1756 or b0949 or b2129 or b2422 or b0820))	FALSE
METabcpp	rxn05219	(b0198 and b0197 and b0199)	((b0198 and b3463) or (b0197 and b0198 and b0199) or (b3270 and b3271 and b3269))	FALSE	(b0197 and b0198 and Unknown)	FALSE	b0199	FALSE
MNLptspp	rxn05617	((b2415 and b3599 and b2416) or (b2415 and b2934 and b2933 and b2416) or (b2415 and b2704 and b2702 and b2703 and b2416))	((b2415 and b2933) or (b2415 and b2416 and b3599))	FALSE	((b2933 or b3599) and b3599 and (b2383 or b2416 or b3947) and (b3599 or b2933) and Unknown)	FALSE	b2933 or b2934	FALSE
PTRCabcpp	rxn05163	((b0854 and b0855 and b0857 and b0856) or (b1440 and b1442 and b1441 and b1443) or (b1125 and b1126 and b1124 and b1123))	(b0262 or b0490 or b1756 or b3486 or (b1440 and b1441) or (b1440 and b1441 and b1443) or (b1440 and b1442 and b1443) or (b0854 and b0855 and b0856 and b0857) or (b1123 and b1124 and b1125 and b1126) or (b1440 and b1441 and b1442 and b1443))	FALSE	(Unknown and b0855 and b0857 and b0856 and Unknown and Unknown and Unknown)	FALSE	b0855 or b0854 or b1126 or b1123 or b0856 or b1125 or b1124 or b0857 or b1441	FALSE
GLNabcpp	rxn05155	(b0811 and b0809 and b0810)	(b4106 or (b0809 and b0810 and b0811))	FALSE	b0809	FALSE	b0809 or b3271 or b0810 or b3268 or b3269 or b3270	FALSE
GLUabcpp	rxn05146	(b0653 and b0655 and b0654 and b0652)	((b0653 and b0654 and b0655) or (b3270 and b3271 and b3269) or (b0652 and b0653 and b0654 and b0655))	FALSE	(Unknown and b3268 and Unknown and Unknown)	FALSE	b0654 or b0652 or b0653 or b3268 or b3271 or b3269 or b3270	FALSE
HISabcpp	rxn05164	(b2307 and b2306 and b2308 and b2309)	((b2306 and b2307 and b2309) or (b3270 and b3271 and b3269) or (b2306 and b2307 and b2308 and b2309))	FALSE	(b2308 or b2306 or b2307)	FALSE	b2309 or b2306 or b2307 or b2308	FALSE
GLUDy	rxn00184	(b1761 or (b3213 and b3212))	b1761	FALSE	b1761	FALSE	b1761	FALSE
GLCptspp	rxn05226	((b1621 and b2415 and b2417 and b2416) or (b1101 and b2416 and b2415 and b2417) or (b1819 and b2415 and b1818 and b1817 and b2416))	(b2415 or (b2415 and b2417) or (b1101 and b2415 and b2417) or (b2415 and b2416 and b2417) or (b1101 and b2415 and b2416 and b2417) or (b1621 and b2415 and b2416 and b2417) or (b1818 and b1819 and b2415 and b2416) or (b1817 and b1818 and b1819 and b2415 and b2416))	FALSE	((b2417 and b1101 and b1101) or ((b2383 or b2416 or b3947) and Unknown and b1101 and b1101 and b2417) or ((b3682 or b1621 or b3683) and (b3683 or b1621 or b3682)))	FALSE	b1621 or b1101 or b0679 or b2417	FALSE
GLYC3Pabcpp	rxn05158	(b3452 and b3451 and b3453 and b3450)	(b1311 or (b0262 and b3452 and b3453) or (b3451 and b3452 and b3453) or (b3450 and b3451 and b3452 and b3453))	FALSE	(b3450 or b3451 or b3452)	FALSE	b3453 or b3450 or b3452 or b3451 or b1318	FALSE
SPMDabcpp	rxn05175	((b1123 and b1125 and b1124 and b1126) or (b1443 and b1442 and b1441 and b1440))	(b0490 or b1756 or (b1440 and b1441) or (b1440 and b1441 and b1443) or (b1440 and b1442 and b1443) or (b1123 and b1124 and b1125 and b1126) or (b1440 and b1441 and b1442 and b1443))	FALSE	(Unknown and Unknown and b0856 and Unknown and b0855 and Unknown and b0857)	FALSE	b1126 or b1123 or b1125 or b1124 or b0855 or b1441	FALSE
RNDR2	rxn05233	((b3781 and (b2234 and b2235)) or (b2582 and (b2234 and b2235)))	(b0492 or b2674 or (b2234 and b2235) or (b0492 and b2234 and b2235) or (b2234 and b2235 and b2582) or (b2234 and b2235 and b3781))	FALSE	(b2235 or (b2675 and b2674 and b2676) or b2234)	FALSE	((b2675 or b2234) and (b2235 or b2676))	FALSE
XAND	rxn01522	(b2866 and b2867 and b2868)	(b2875 or b2880 or (b0285 and b0286) or (b2866 and b2867 and b2868))	FALSE	(b0285 or (b2867 and b2866 and b2868))	FALSE	((b2866 or b2867 or b2881 or b0284))	FALSE
GLUSy	rxn00085	(b3213 and b3212)	(b2468 or b2878 or b3213 or (b3212 and b3213))	FALSE	(b3213 and b3212)	TRUE	(b3212 and (b3213 or b2468 or b2887))	FALSE
IG3PS	rxn03135	(b2023 and b2025)	(b2025 or (b2023 and b2025))	FALSE	(b2025 and Unknown)	FALSE	(b2025 and b2023)	TRUE
MANptspp	rxn05610	(b1819 and b1818 and b1817 and b2416 and b2415)	(b2415 or (b1818 and b1819 and b2415 and b2416) or (b1817 and b1818 and b1819 and b2415 and b2416))	FALSE	(b1819 or (b1817 and b1818 and (b2416 or b2383 or b3947) and b1817 and Unknown))	FALSE	b1819	FALSE
MALTptspp	rxn05607	(b1621 and b2417 and b2415 and b2416)	((b2415 and b2417) or (b2415 and b2416 and b2417) or (b1621 and b2415 and b2416 and b2417))	FALSE	(b4036 or ((b1621 or b3682 or b3683) and Unknown and (b2383 or b2416 or b3947) and (b3682 or b1621 or b3683)))	FALSE	b1621	FALSE
HXAND	rxn01297	(b2866 and b2867 and b2868)	(b2875 or b2880 or (b0285 and b0286) or (b2866 and b2867 and b2868))	FALSE	(b0285 or b2866 or b2867 or b2868)	FALSE	((b2866 or b2867 or b2881 or b0284))	FALSE
SUCOAS	rxn00285	(b0729 and b0728)	(b0320 or (b0728 and b0729))	FALSE	(b0729 and b0728)	TRUE	(b0729 and b0728)	TRUE
SUCDi	rxn09272	(b0721 and b0722 and b0723 and b0724)	((b0723 and b0724) or (b0722 and b0723 and b0724) or (b0721 and b0722 and b0723 and b0724))	FALSE	(b0723 or (b0722 and b0721 and b4154 and Unknown and b4152 and b4151) or (b0724 and b0723))	FALSE	((b0723 or b4154) and (b4153 or b0724 or b2574))	FALSE
OBTFL	rxn04794	(((b0902 and b0903) and b2579) or (b0902 and b0903) or (b0902 and b3114))	(b0824 or b0902 or b4379 or b3114 or (b0823 and b0824) or (b0902 and b0903) or (b0902 and b2579) or (b0902 and b3114) or (b0902 and b0903 and b2579) or (b0902 and b2579 and b3114))	FALSE	((b0903 or b3951 or b0823 or b3114) or b3114)	FALSE	b0823 or b3951 or b3114 or b0903	FALSE
GLYCTO3	rxn08656	(b2979 and b4468 and b4467)	(b1687 or b2979 or (b2979 and b4468) or (b2979 and b4467 and b4468))	FALSE	(b2979 and b4467 and b4468)	TRUE
GLYCTO4	rxn08657	(b2979 and b4468 and b4467)	(b2979 or (b2979 and b4468) or (b2979 and b4467 and b4468))	FALSE	(b4468 and b2979 and b4467)	TRUE
ACCOAC	rxn00533	(b2316 and b3255 and b3256 and b0185)	((b0185 and b3256) or (b0185 and b2316 and b3256) or (b0185 and b2316 and b3255 and b3256))	FALSE			(b3256)	FALSE
TARTD	rxn00245	(b3062 and b3061)	(b3061 or b3062 or (b3061 and b3062))	FALSE	(b3062 or b3061)	FALSE
CINNDO	rxn04598	(b2542 and b2538 and b2540 and b2539)			(b2538 or b2539)	FALSE	(b2538 and b2539)	FALSE
CITL	rxn00265	(b0614 and (b0617 and b0616 and b0615))	((b0614 and b0615 and b0616) or (b0615 and b0616 and b0617) or (b0614 and b0615 and b0616 and b0617))	FALSE	(b0616 or b0615 or b0617)	FALSE
SADT2	rxn09240	(b2752 and b2751)	(b3339 or (b2751 and b2752) or (b2752 and b4375))	FALSE	(b2751 and b2752)	TRUE
ACACCT	rxn00990	((b2222 and b2221) or b1694)	(b2221 or b2222 or (b2221 and b2222))	FALSE			((b2221 or b1694) and b2222 and b2920)	FALSE
TGBPA	rxn00787	((b3132 and b3137) or (b2095 and b2096))	(b2096 or (b2095 and b2096) or (b3132 and b3137))	FALSE			((b2096 or b3137) and (b2095 or b3132))	FALSE
G3PD6	rxn08557	(b2243 and b2242 and b2241)	(b2241 and b2242 and b2243)	TRUE	(b3426 or (b2242 and b2241))	FALSE
FMNRx2	rxn03975	(b3844 or b0937 or (b2764 and b2763))	(b0937 or b2764 or b3713 or b3844 or (b2763 and b2764))	FALSE			b0937 or b0851	FALSE
NTRIR2x	rxn00568	(b3366 and b3365)	(b3365 or b3366 or (b3365 and b3366))	FALSE	(b3365 and b3366 and Unknown)	FALSE
TAURabcpp	rxn05172	(b0365 and b0367 and b0366)	(b0367 or (b0366 and b0367) or (b0365 and b0366 and b0367))	FALSE			b0366 or b0365 or b0367	FALSE
Kt2pp	rxn05595	((b3849 and b1291 and b3290) or b1250 or (b1291 and b1363 and b3290) or b3747)	(b1250 or b3747 or b3849 or (b1291 and b1363) or (b1291 and b3290) or (b1291 and b3849) or (b1291 and b1363 and b3290) or (b1291 and b3290 and b3849))	FALSE			b3350 or b3290 or b3849 or b1363 or b3351 or b0046 or b3747	FALSE
THRabcpp	rxn05169	(b3456 and b3455 and b3460 and b3457 and b3454)	(b4058 or (b3454 and b3455 and b3456 and b3460) or (b3454 and b3455 and b3456 and b3457 and b3460))	FALSE			b3458 or b3454 or b3455	FALSE
THD2pp	rxn09295	(b1602 and b1603)	(b1602 and b1603)	TRUE			(b1603 and b1602) or b3962 or b0116	FALSE
VALabcpp	rxn05168	(b3457 and b3456 and b3460 and b3455 and b3454)	(b4058 or (b3270 and b3271 and b3269) or (b3454 and b3455 and b3456 and b3460) or (b3454 and b3455 and b3456 and b3457 and b3460))	FALSE			b3458 or b3454 or b3455	FALSE
XYLabcpp	rxn05167	(b3568 and b3566 and b3567)	(b0760 or (b3566 and b3568) or (b3567 and b3568) or (b3566 and b3567 and b3568))	FALSE			b3568 or b3567 or b3566	FALSE
FECRMabcpp	rxn05188	(b0153 and b0152 and b0151)			(b0152 and b0151 and Unknown and b0153)	FALSE	b0153 or b0152 or b0151 or b0588	FALSE
ATPS4rpp	rxn08173	((b3739 and (b3731 and b3733 and b3735 and b3734 and b3732) and (b3738 and b3736 and b3737)) or ((b3731 and b3733 and b3735 and b3734 and b3732) and (b3738 and b3736 and b3737)))	((b3732 and b3733 and b3734 and b3736 and b3737) or (b3731 and b3732 and b3733 and b3734 and b3735 and b3737 and b3738) or (b3731 and b3732 and b3733 and b3734 and b3735 and b3736 and b3737 and b3738) or (b3731 and b3732 and b3733 and b3734 and b3735 and b3736 and b3737 and b3738 and b3739))	FALSE			((b3734 or b2491 or b4004 or b2731 or b3868 or b3738) and b3732 and b3733 and b3735 and b3731 and (b0584 or b1336 or b1941 or b2844 or b2224 or b1662 or b3124 or b0514 or b0284 or b2149 or b3849 or b1397 or b0820 or b3749 or b4485 or b4087 or b2330 or b2547 or b2980 or b2026 or b2155 or b1513 or b3352 or b1900 or b3567 or b3845 or b3736 or b1363))	FALSE
ALAabcpp	rxn08097	(b3454 and b3456 and b3455 and b3460 and b3457)	((b3454 and b3455 and b3456 and b3460) or (b3454 and b3455 and b3456 and b3457 and b3460))	FALSE			b3458	FALSE
ASCBptspp	rxn08158	(b4195 and b4193 and b2415 and b2416 and b4194)	((b2415 and b2416 and b4193 and b4194) or (b2415 and b2416 and b4193 and b4195) or (b2415 and b2416 and b4194 and b4195) or (b2415 and b2416 and b2934 and b4193 and b4194) or (b2415 and b2416 and b4193 and b4194 and b4195))	FALSE			b4193 or b4194	FALSE
CHLabcpp	rxn05159	(b2129 and b2128 and b2131 and b2130)	(b0794 or (b2128 and b2129 and b2130) or (b2128 and b2130 and b2131) or (b2128 and b2129 and b2130 and b2131))	FALSE			b2129	FALSE
CYSabcpp	rxn05237	(b1918 and b1920 and b1917)	(b1917 and b1918 and b1920)	TRUE			b1917	FALSE
SBTptspp	rxn09242	(b2416 and b2704 and b2703 and b2702 and b2415)	((b2415 and b2416 and b2704) or (b2415 and b2416 and b2702) or (b2415 and b2416 and b2704 and b2702 and b2703))	FALSE			b2703 or b2704	FALSE
CYTBDpp	rxn08288	((b0978 and b0979) or (b0734 and b0733 and b4515))	(b0734 or b0979 or (b0733 and b0734) or (b0978 and b0979))	FALSE			((b0733 or b0978) and (b0979 or b0734))	FALSE
CYTBD2pp	rxn08287	(b0978 and b0979)	(b0979 or (b0978 and b0979))	FALSE			(b0431 and b0430)	FALSE
CYSabc2pp	rxn08280	(b0887 and b0886)	(b0886 and b0887)	TRUE			b1917	FALSE
L_LACD3	rxn08793	((b0306 and b0308 and b0307) or b3605)	(b3605 or (b0306 and b0307 and b0308))	TRUE	b3605	FALSE
L_LACD2	rxn08792	((b0308 and b0306 and b0307) or b3605)	(b3605 or (b0306 and b0307 and b0308))	TRUE	b3605	FALSE
PAPSR2	rxn09069	((b3610 and b2762) or (b0849 and b2762) or (b1064 and b2762) or (b1654 and b2762))	(b2762 or (b0849 and b2762) or (b1064 and b2762) or (b1654 and b2762) or (b2762 and b3610))	FALSE			b2762	FALSE
Kabcpp	rxn08762	((b0698 and b0697 and b0696) or (b0698 and b0696 and b0697 and b4513))	(b0697 or b4513 or (b0697 and b0698) or (b0696 and b0697 and b0698) or (b0696 and b0697 and b0698 and b4513))	FALSE			b0697 or b0698 or b0696 or b4242	FALSE
LEUabcpp	rxn05161	((b3455 and b3460 and b3457 and b3454 and b3456) or (b3458 and b3456 and b3455 and b3457 and b3454))	(b4058 or (b3270 and b3271 and b3269) or (b3454 and b3455 and b3456 and b3458) or (b3454 and b3455 and b3456 and b3460) or (b3454 and b3455 and b3456 and b3457 and b3458) or (b3454 and b3455 and b3456 and b3457 and b3460))	FALSE			b3458 or b3454 or b3455	FALSE
ORNabcpp	rxn05156	(b2307 and b2308 and b2306 and b2310)	((b2306 and b2307) or (b2306 and b2307 and b2308) or (b2306 and b2307 and b2310) or (b2306 and b2307 and b2308 and b2310))	FALSE			b2306 or b2310	FALSE
PIuabcpp	rxn05145	(b3725 and b3727 and b3728 and b3726)	(b3725 or (b3725 and b3727 and b3728) or (b3725 and b3726 and b3727 and b3728))	FALSE			((b0829 or b3456 or b4391 or b0127 or b2180 or b4097 or b3201 or b0652 or b1247 or b3540 or b3725 or b0914 or b3454 or b1246 or b3271 or b3195 or b4106 or b3541 or b0588 or b0448 or b1496 or b0809 or b1682 or b3455 or b1917 or b1484 or b0949 or b0490 or b1483 or b2306 or b2149 or b1126 or b4485 or b2547 or b4087 or b0887 or b4287 or b3749 or b3567 or b0262 or b1441 or b0879 or b0855 or b0864 or b…	FALSE
METDabcpp	rxn05183	(b0198 and b0199 and b0197)			(b0197 and b0198 and Unknown)	FALSE	b0199 or b0197 or b0198	FALSE
ILEabcpp	rxn05179	(b3456 and b3455 and b3460 and b3457 and b3454)	(b4058 or (b3270 and b3271 and b3269) or (b3454 and b3455 and b3456 and b3460) or (b3454 and b3455 and b3456 and b3457 and b3460))	FALSE			b3458 or b3454 or b3455	FALSE
PROabcpp	rxn05165	(b2677 and b2678 and b2679)	(b0794 or b2677 or b3195 or (b2678 and b2679) or (b2677 and b2678 and b2679) or (b3270 and b3271 and b3269))	FALSE			b2678 or b2677 or b2129	FALSE
MOBDabcpp	rxn05619	((b0764 and b0765 and b0763) or (b2422 and b2423 and b2424 and b3917) or (b2425 and b2422 and b2423 and b2424))	(b0262 or b0764 or (b0763 and b0764 and b0765) or (b2422 and b2424 and b2425) or (b2422 and b2424 and b3917) or (b2422 and b2424 and b2423) or (b2422 and b2424 and b2425 and b2423) or (b2422 and b2424 and b3917 and b2423))	FALSE			b0763	FALSE
CRNabcpp	rxn05180	(b2679 and b2677 and b2678)	(b0794 or b2677 or b3195 or (b2678 and b2679) or (b2677 and b2678 and b2679))	FALSE			b2129	FALSE
RIBabcpp	rxn05160	((b4230 and b4227 and b4485 and b4231) or (b3750 and b3751 and b3749 and b3748) or (b4088 and b4086 and b4087))	(b1513 or (b0760 and b3075) or (b3748 and b3749) or (b4086 and b4088) or (b4087 and b4088) or (b4227 and b4485) or (b4230 and b4485) or (b4231 and b4485) or (b3748 and b3749 and b3751) or (b3749 and b3750 and b3751) or (b4086 and b4087 and b4088) or (b4227 and b4230 and b4231) or (b4227 and b4230 and b4485) or (b4227 and b4231 and b4485) or (b4230 and b4231 and b4485) or (b3748 and b3749 and b375…	FALSE			b3751 or b3750 or b3749	FALSE
GLYBabcpp	rxn05181	((b2131 and b2129 and b2130 and b2128) or (b2677 and b2679 and b2678))	(b0794 or (b2128 and b2129 and b2130) or (b2128 and b2130 and b2131) or (b2128 and b2129 and b2130 and b2131))	FALSE			b2679 or b2677 or b2129	FALSE
LYSabcpp	rxn05151	(b2308 and b2306 and b2310 and b2307)	(b4106 or (b2306 and b2307) or (b2306 and b2307 and b2308) or (b2306 and b2307 and b2310) or (b2306 and b2307 and b2308 and b2310))	FALSE			b2310	FALSE
GALTptspp	rxn05567	(b2092 and b2415 and b2094 and b2093 and b2416)	((b2093 and b2094 and b2415 and b2416) or (b2094 and b2415 and b2416 and b4304) or (b2415 and b2416 and b4304 and b4565) or (b2093 and b2094 and b2415 and b2416 and b4304))	FALSE	(b2093 and (b2092 or b2092) and (b3947 or b2416 or b2383) and b2094 and Unknown)	FALSE
GALabcpp	rxn05162	((b2148 and b2149 and b2150) or (b4227 and b4230 and b4485 and b4231))	((b2148 and b2149) or (b2148 and b2150) or (b4227 and b4485) or (b4230 and b4485) or (b2148 and b2149 and b2150) or (b4227 and b4230 and b4231) or (b4227 and b4230 and b4485) or (b4227 and b4231 and b4485) or (b4230 and b4231 and b4485) or (b4227 and b4230 and b4231 and b4485))	FALSE			b2149 or b2150 or b3749	FALSE
PDH	rxn00154	(b0115 and b0116 and b0114)	(b0304 or (b0114 and b0116) or (b0114 and b0115 and b0116))	FALSE			((b0871 or b0115 or b0114 or b0113 or b0116 or b0077 or b0727)) or b3962 or b0304	FALSE
GLCabcpp	rxn05147	(b2149 and b2148 and b2150)	((b2148 and b2149) or (b2148 and b2150) or (b2148 and b2149 and b2150))	FALSE			b3450	FALSE
GAMptspp	rxn05569	(b2415 and b2416 and b1819 and b1817 and b1818)	(b2415 or (b1818 and b1819 and b2415 and b2416) or (b1817 and b1818 and b1819 and b2415 and b2416))	FALSE	((b2416 or b2383 or b3947) and Unknown)	FALSE
THIORDXi	rxn09296	((b3781 and b2480) or b1710 or (b2582 and b2480))	(b0492 or b0605 or b1710 or (b0492 and b2480) or (b2480 and b2582) or (b2480 and b3781))	FALSE	b3781	FALSE
NADH16pp	rxn08972	(b2279 and b2277 and b2284 and b2282 and b2278 and b2288 and b2276 and b2287 and b2283 and b2281 and b2286 and b2280 and b2285)	((b2281 and b2282 and b2284 and b2286 and b2287) or (b2276 and b2277 and b2278 and b2279 and b2280 and b2281 and b2282 and b2283 and b2284 and b2285 and b2286 and b2287) or (b2277 and b2278 and b2279 and b2280 and b2281 and b2282 and b2283 and b2284 and b2285 and b2286 and b2287 and b2288) or (b2276 and b2277 and b2278 and b2279 and b2280 and b2281 and b2282 and b2283 and b2284 and b2285 and b228…	FALSE			((b2283 or b2278 or b2284 or b2286 or b2276 or b2482 or b2277 or b2276 or b2287 or b2280 or b2282 or b2285 or b2721 or b2487 or b2723 or b2288 or b2286 or b2281 or b1627) and (b0972 or b2997) and b2484 and b1632 and b2486 and (b2719 or b2489) and (b3650 or b0869 or b4079 or b2844 or b2224 or b2784 or b1397 or b2304 or b1587 or b0894 or b3845 or b1588 or b2206 or b1109))	FALSE
NADH18pp	rxn08974	(b2279 and b2277 and b2284 and b2282 and b2278 and b2288 and b2276 and b2287 and b2283 and b2281 and b2286 and b2280 and b2285)	((b2281 and b2282 and b2284 and b2286 and b2287) or (b2276 and b2277 and b2278 and b2279 and b2280 and b2281 and b2282 and b2283 and b2284 and b2285 and b2286 and b2287) or (b2277 and b2278 and b2279 and b2280 and b2281 and b2282 and b2283 and b2284 and b2285 and b2286 and b2287 and b2288) or (b2276 and b2277 and b2278 and b2279 and b2280 and b2281 and b2282 and b2283 and b2284 and b2285 and b228…	FALSE			((b2283 or b2278 or b2284 or b2286 or b2276 or b2482 or b2277 or b2276 or b2287 or b2280 or b2282 or b2285 or b2721 or b2487 or b2723 or b2288 or b2286 or b2281 or b1627) and (b0972 or b2997) and b2484 and b1632 and b2486 and (b2719 or b2489) and (b3650 or b0869 or b4079 or b2844 or b2224 or b2784 or b1397 or b2304 or b1587 or b0894 or b3845 or b1588 or b2206 or b1109))	FALSE
NADH17pp	rxn08973	(b2279 and b2277 and b2284 and b2282 and b2278 and b2288 and b2276 and b2287 and b2283 and b2281 and b2286 and b2280 and b2285)	((b2281 and b2282 and b2284 and b2286 and b2287) or (b2276 and b2277 and b2278 and b2279 and b2280 and b2281 and b2282 and b2283 and b2284 and b2285 and b2286 and b2287) or (b2277 and b2278 and b2279 and b2280 and b2281 and b2282 and b2283 and b2284 and b2285 and b2286 and b2287 and b2288) or (b2276 and b2277 and b2278 and b2279 and b2280 and b2281 and b2282 and b2283 and b2284 and b2285 and b228…	FALSE			((b2283 or b2278 or b2284 or b2286 or b2276 or b2482 or b2277 or b2276 or b2287 or b2280 or b2282 or b2285 or b2721 or b2487 or b2723 or b2288 or b2286 or b2281 or b1627) and (b0972 or b2997) and b2484 and b1632 and b2486 and (b2719 or b2489) and (b3650 or b0869 or b4079 or b2844 or b2224 or b2784 or b1397 or b2304 or b1587 or b0894 or b3845 or b1588 or b2206 or b1109))	FALSE
ARBTptspp	rxn05501	((b3722 and b2416 and b2415) or (b2715 and b2416 and b2415))	((b2415 and b2416) or (b2415 and b2416 and b2716) or (b2415 and b2416 and b3722) or (b2415 and b2416 and b2715))	FALSE	(b3722 and Unknown and (b3947 or b2416 or b2383) and b3722 and b3722)	FALSE
SPMDt3pp	rxn05652	(b1600 and b1599)	(b1599 and b1600)	TRUE			b1600	FALSE
ACHBS		((b3670 and b3671) or (b0077 and b0078))	(b3671 or b3769 or (b0078 and b0077) or (b3670 and b3671))	FALSE
ACLS		((b0077 and b0078) or (b3670 and b3671))	(b3671 or b3769 or (b0078 and b0077) or (b3670 and b3671))	FALSE
GLYCL		(b2904 and b2903 and b0116 and b2905)	(b0116 or b0304 or (b0116 and b2903) or (b0116 and b2903 and b2904) or (b0116 and b2903 and b2904 and b2905))	FALSE
AACPS1		(b1094 and b2836)	(b1094 or b2836 or (b1094 and b2836))	FALSE
BUTCT		(b2222 and b2221)	(b2221 or b2222 or (b2221 and b2222))	FALSE
AACPS2		(b1094 and b2836)	(b1094 or b2836 or (b1094 and b2836))	FALSE
AACPS3		(b1094 and b2836)	(b1094 or b2836 or (b1094 and b2836))	FALSE
AACPS4		(b2836 and b1094)	(b1094 or b2836 or (b1094 and b2836))	FALSE
PDX5PS	rxn09072	(b2564 and b0052)	(b2564 or (b0052 and b2564))	FALSE
PPPNDO		(b2542 and b2538 and b2540 and b2539)	((b2538 and b2540 and b2542) or (b2539 and b2540 and b2542) or (b2538 and b2539 and b2540 and b2542))	FALSE
NO3R1bpp	rxn09000	(b2205 and b2202 and b2204 and (b2206 and b2203))	(b2202 and b2203 and b2204 and b2205 and b2206)	TRUE
NO3R2pp	rxn09003	((b1467 and b1468 and b1466 and b1465) or (b1224 and b1227 and b1226 and b1225))	(b1467 or (b1224 and b1225 and b1227) or (b1224 and b1225 and b1466) or (b1225 and b1226 and b1227) or (b1466 and b1467 and b1468) or (b1224 and b1225 and b1226 and b1227) or (b1224 and b1225 and b1465 and b1466) or (b1465 and b1466 and b1467 and b1468))	FALSE
NO3R2bpp	rxn09002	((b2206 and b2203) and b2202)	(b2202 and b2203 and b2206)	TRUE
TMAOR1pp	rxn09314	((b0997 and b0996) or (b1872 and b1873))	(b1872 or b1873 or (b0996 and b0997) or (b1872 and b1873))	FALSE
TMAOR2pp	rxn09316	((b0997 and b0996) or (b1872 and b1873))	(b1872 or b1873 or (b0996 and b0997) or (b1872 and b1873))	FALSE
XYLUt2pp	rxn09386	(b3577 and b3578 and b3579)	(b3579 or (b3579 and b3578) or (b3577 and b3579 and b3578))	FALSE
FEOXAMabcpp	rxn05558	(b0152 and b0153 and b0151)	(b0151 or (b0151 and b0152 and b0153))	FALSE
ACMANAptspp	rxn08046	(b2415 and b1818 and b2416 and b1817 and b1819)	(b2415 or (b1818 and b1819 and b2415 and b2416) or (b1817 and b1818 and b1819 and b2415 and b2416))	FALSE
FEENTERabcpp		(b0589 and b0592 and b0590 and b0588)	(b0588 or (b0588 and b0589 and b0590 and b0592))	FALSE
DMSOR1pp	rxn08355	(b1872 and b1873)	(b1872 or b1873 or (b1872 and b1873))	FALSE
ALLabcpp	rxn05185	(b4087 and b4088 and b4086)	((b4086 and b4088) or (b4087 and b4088) or (b4086 and b4087 and b4088))	FALSE
ARBabcpp		(b4460 and b1901 and b1900)	((b1900 and b1901) or (b1901 and b4460) or (b1900 and b1901 and b4460))	FALSE
HYD2pp	rxn08735	((b0973 and b0974 and b0972) or (b2994 and b2997 and b2996 and b2995))	((b0972 and b0974) or (b2994 and b2997) or (b0972 and b0973 and b0974) or (b2994 and b2995 and b2996 and b2997))	FALSE
FE3DCITabcpp	rxn08478	(b4287 and b4288 and b4289 and b4290)	((b4288 and b4289 and b4290) or (b4287 and b4288 and b4289 and b4290))	FALSE
FE3DCITtonex	rxn08479	((b1252 and b3005 and b3006) and b4291)	((b0737 and b0738) or (b1252 and b3005 and b3006 and b4291))	FALSE
FEENTERtonex		(b0584 and (b1252 and b3005 and b3006))	((b0737 and b0738) or (b0584 and b1252 and b3005 and b3006))	FALSE
BUTSO3abcpp	rxn05512	((b0934 and b0933 and b0936) or (b0366 and b0365 and b0367))	(b0367 or b0934 or b0936 or (b0366 and b0367) or (b0933 and b0934) or (b0933 and b0936) or (b0934 and b0936) or (b0365 and b0366 and b0367) or (b0933 and b0934 and b0936))	FALSE
ETHSO3abcpp	rxn05552	(b0934 and b0933 and b0936)	(b0934 or b0936 or (b0933 and b0934) or (b0933 and b0936) or (b0934 and b0936) or (b0933 and b0934 and b0936))	FALSE
O16AP2pp		(b2027 and b2035)	(b2027 and b2035)	TRUE
O16AP3pp		(b2027 and b2035)	(b2027 and b2035)	TRUE
SULFACabcpp	rxn05656	(b0934 and b0933 and b0936)	(b0934 or b0936 or (b0933 and b0934) or (b0933 and b0936) or (b0934 and b0936) or (b0933 and b0934 and b0936))	FALSE
PHEMEabcpp		(b2198 and b2199 and b2197 and b2200 and b2201)	((b0406 and b0407 and b0408) or (b2199 and b2200 and b2201) or (b2197 and b2198 and b2200 and b2201) or (b2197 and b2199 and b2200 and b2201) or (b2197 and b2198 and b2199 and b2200 and b2201))	FALSE
ECAP1pp		(b3785 and b3793)	(b3785 and b3793)	TRUE
ECAP2pp		(b3785 and b3793)	(b3785 and b3793)	TRUE
NHFRBO		(b2711 and b2710)	(b2710 or b2711 or (b2710 and b2711))	FALSE
RNDR3b	rxn09233	((b0849 and (b2675 and b2676)) or ((b2675 and b2676) and b3610) or ((b2675 and b2676) and b1064) or ((b2675 and b2676) and b1654))	(b1654 or (b0849 and b2676) or (b1064 and b2676) or (b1654 and b2676) or (b2676 and b3610) or (b0849 and b2675 and b2676) or (b1064 and b2675 and b2676) or (b1654 and b2675 and b2676) or (b2675 and b2676 and b3610))	FALSE
RNDR4b	rxn09234	((b0849 and (b2675 and b2676)) or ((b2675 and b2676) and b3610) or ((b2675 and b2676) and b1654) or ((b2675 and b2676) and b1064))	(b1654 or (b0849 and b2676) or (b1064 and b2676) or (b1654 and b2676) or (b2676 and b3610) or (b0849 and b2675 and b2676) or (b1064 and b2675 and b2676) or (b1654 and b2675 and b2676) or (b2675 and b2676 and b3610))	FALSE
ISETACabcpp	rxn05594	((b0365 and b0366 and b0367) or (b0933 and b0934 and b0936))	(b0367 or b0934 or b0936 or (b0366 and b0367) or (b0933 and b0934) or (b0933 and b0936) or (b0934 and b0936) or (b0365 and b0366 and b0367) or (b0933 and b0934 and b0936))	FALSE
NTRIR4pp	rxn09019	(b4070 and b4071 and b4072 and b4073)	((b4070 and b4072 and b4073) or (b4070 and b4071 and b4072 and b4073))	FALSE
NTRIR3pp	rxn09018	(b4070 and b4071 and b4072 and b4073)	((b4070 and b4072 and b4073) or (b4070 and b4071 and b4072 and b4073))	FALSE
MSO3abcpp	rxn05621	(b0933 and b0936 and b0934)	(b0934 or b0936 or (b0933 and b0934) or (b0933 and b0936) or (b0934 and b0936) or (b0933 and b0934 and b0936))	FALSE
3PEPTabcpp	rxn08003	((b1245 and b1247 and b1244 and b1329 and b1246) or (b2177 and b2180 and b2178 and b2179) or (b1245 and b1247 and b1246 and b1244 and b1243))	((b1244 and b1245 and b1247 and b1246) or (b1244 and b1245 and b1247 and b1329 and b1246))	FALSE
4PEPTabcpp	rxn08008	((b1243 and b1247 and b1244 and b1245 and b1246) or (b2177 and b2180 and b2178 and b2179))	((b1244 and b1245 and b1247 and b1246) or (b1243 and b1244 and b1245 and b1247 and b1246) or (b1244 and b1245 and b1247 and b3020 and b1246))	FALSE
METSOXR1	rxn06077	((b2582 and b4219) or (b3781 and b4219) or (b3551 and b2582) or (b3551 and b3781))	(b0492 or b3781 or (b2582 and b3551) or (b2582 and b4219) or (b3551 and b3781) or (b3781 and b4219))	FALSE
METSOXR2	rxn07439	((b2582 and b1778) or (b3781 and b1778) or (b1832 and b3781) or (b1832 and b2582))	(b0492 or b2582 or b3781 or (b1778 and b2582) or (b1778 and b3781))	FALSE
FLVR	rxn03976	(b3844 or (b2764 and b2763))	(b2764 or b3844 or (b2763 and b2764))	FALSE
RNDR1b	rxn09231	(((b2675 and b2676) and b1064) or ((b2675 and b2676) and b3610) or (b0849 and (b2675 and b2676)) or ((b2675 and b2676) and b1654))	(b1654 or (b0849 and b2676) or (b1064 and b2676) or (b1654 and b2676) or (b2676 and b3610) or (b0849 and b2675 and b2676) or (b1064 and b2675 and b2676) or (b1654 and b2675 and b2676) or (b2675 and b2676 and b3610))	FALSE
RNDR2b	rxn09232	((b0849 and (b2675 and b2676)) or ((b2675 and b2676) and b1064) or ((b2675 and b2676) and b1654) or ((b2675 and b2676) and b3610))	(b1654 or (b0849 and b2676) or (b1064 and b2676) or (b1654 and b2676) or (b2676 and b3610) or (b0849 and b2675 and b2676) or (b1064 and b2675 and b2676) or (b1654 and b2675 and b2676) or (b2675 and b2676 and b3610))	FALSE
MALTHXabcpp	rxn08869	(b4034 and b4032 and b4033 and b4035)	((b1756 and b4032) or (b4034 and b4035) or (b4032 and b4033 and b4034 and b4035))	FALSE
MALTPTabcpp	rxn08871	(b4035 and b4032 and b4033 and b4034)	((b1756 and b4032) or (b4034 and b4035) or (b4032 and b4033 and b4034 and b4035))	FALSE
MALTTTRabcpp	rxn08877	(b4033 and b4032 and b4034 and b4035)	((b1756 and b4032) or (b4034 and b4035) or (b4032 and b4033 and b4034 and b4035))	FALSE
MANGLYCptspp	rxn08882	(b2415 and b0731 and b2416)	((b2415 and b2416) or (b0731 and b2415 and b2416))	FALSE
INDOLEt2pp	rxn08750	((b3266 and b3265) and b3035)	(b0463 or b3513 or (b2076 and b3513) or (b3035 and b3265) or (b3265 and b3266) or (b3035 and b3265 and b3266) or (b3035 and b3265 and b3514))	FALSE
NI2uabcpp		((b3480 and b3476 and b3479 and b3477 and b3478) or b4242)	(b2177 or b4242 or (b3476 and b3477 and b3478 and b3479 and b3480))	FALSE
CRNDabcpp	rxn08259	(b2679 and b2677 and b2678)	(b2677 or b3195 or (b2678 and b2679) or (b2677 and b2678 and b2679))	FALSE
CTBTabcpp		(b2678 and b2677 and b2679)	(b2677 or b3195 or (b2678 and b2679) or (b2677 and b2678 and b2679))	FALSE
ASR	rxn08171	(b1064 and b3503)	(b2495 or (b1064 and b3503))	FALSE
O16AP1pp		(b2027 and b2035)	(b2027 and b2035)	TRUE
14GLUCANabcpp		(b4032 and b4034 and b4035 and b4033)	((b1756 and b4032) or (b4034 and b4035) or (b4032 and b4033 and b4034 and b4035))	FALSE
ACMUMptspp	rxn08048	(b2417 and b2416 and b2415 and b2429)	((b2415 and b2416 and b2417) or (b2415 and b2416 and b2417 and b2429))	FALSE
DMSOR2pp	rxn08357	(b1872 and b1873)	(b1872 or b1873 or (b1872 and b1873))	FALSE
HYD3pp	rxn08736	((b0973 and b0974 and b0972) or (b2994 and b2997 and b2996 and b2995))	((b0972 and b0974) or (b2994 and b2997) or (b0972 and b0973 and b0974) or (b2994 and b2995 and b2996 and b2997))	FALSE
NO3R1pp	rxn09001	((b1467 and b1468 and b1466 and b1465) or (b1224 and b1227 and b1226 and b1225))	(b1467 or (b1224 and b1225 and b1227) or (b1224 and b1225 and b1466) or (b1225 and b1226 and b1227) or (b1466 and b1467 and b1468) or (b1224 and b1225 and b1226 and b1227) or (b1224 and b1225 and b1465 and b1466) or (b1465 and b1466 and b1467 and b1468))	FALSE
CELBpts		((b2715 and b2416 and b2415) or (b2416 and (b1738 and b1737 and b1736) and b2415))	(b3206 and b3947)	FALSE
AACPS5		(b1094 and b2836)	(b1094 or b2836 or (b1094 and b2836))	FALSE
ULA4Ntppi	rxn09357	(b2258 and b4544)	(b2258 or (b2258 and b4544))	FALSE
AACPS8		(b1094 and b2836)	(b1094 or b2836 or (b1094 and b2836))	FALSE
AACPS9		(b1094 and b2836)	(b1094 or b2836 or (b1094 and b2836))	FALSE
HXCT		(b2222 and b2221)	(b2221 or b2222 or (b2221 and b2222))	FALSE
AACPS6		(b1094 and b2836)	(b1094 or b2836 or (b1094 and b2836))	FALSE
AACPS7		(b1094 and b2836)	(b1094 or b2836 or (b1094 and b2836))	FALSE
G3PGabcpp	rxn08561	(b3450 and b3451 and b3453 and b3452)	(b1311 or (b0262 and b3452 and b3453) or (b3451 and b3452 and b3453) or (b3450 and b3451 and b3452 and b3453))	FALSE
G3PIabcpp	rxn08563	(b3450 and b3451 and b3453 and b3452)	(b1311 or (b0262 and b3452 and b3453) or (b3451 and b3452 and b3453) or (b3450 and b3451 and b3452 and b3453))	FALSE
DURADx	rxn00719	(b2147 and b2146)	(b2146 or b2147 or (b2146 and b2147))	FALSE
G3PSabcpp	rxn08565	(b3450 and b3451 and b3453 and b3452)	(b1311 or (b0262 and b3452 and b3453) or (b3451 and b3452 and b3453) or (b3450 and b3451 and b3452 and b3453))	FALSE
ALAALAabcpp	rxn08098	((b3544 and b3542 and b3543 and b3540 and b3541) or (b1487 and b1486 and b1483 and b1485 and b1484))	((b1290 and b1294 and b4097) or (b1483 and b1484 and b1485 and b1486) or (b1483 and b1484 and b1485 and b1487) or (b1484 and b1485 and b1486 and b1487) or (b3540 and b3541 and b3543 and b3544) or (b1483 and b1484 and b1485 and b1486 and b1487) or (b3540 and b3541 and b3542 and b3543 and b3544))	FALSE
G3PEabcpp	rxn08559	(b3450 and b3451 and b3453 and b3452)	(b1311 or (b0262 and b3452 and b3453) or (b3451 and b3452 and b3453) or (b3450 and b3451 and b3452 and b3453))	FALSE
G3PCabcpp	rxn08553	(b3450 and b3451 and b3453 and b3452)	(b1311 or (b0262 and b3452 and b3453) or (b3451 and b3452 and b3453) or (b3450 and b3451 and b3452 and b3453))	FALSE
PROGLYabcpp	rxn09189	(b3544 and b3542 and b3540 and b3541 and b3543)	((b1290 and b1294 and b4097) or (b3540 and b3541 and b3543 and b3544) or (b3540 and b3541 and b3542 and b3543 and b3544))	FALSE
GTHRDabcpp	rxn08676	(b0831 and b0830 and b0829 and b0832)	((b0831 and b2180) or (b0829 and b0830 and b0831) or (b0829 and b0831 and b0832) or (b0829 and b0830 and b0831 and b0832))	FALSE
FRUpts2pp		(b1818 and b1817 and b2416 and b1819 and b2415)	(b2415 or (b1818 and b1819 and b2415 and b2416) or (b1817 and b1818 and b1819 and b2415 and b2416))	FALSE
HYD1pp	rxn08734	((b0973 and b0974 and b0972) or (b2994 and b2997 and b2996 and b2995) or (b2722 and b2723 and b2724 and b2720 and b2721 and b2719))	((b0972 and b0974) or (b2994 and b2997) or (b0972 and b0973 and b0974) or (b2719 and b2720 and b2721 and b2722) or (b2994 and b2995 and b2996 and b2997) or (b2719 and b2720 and b2721 and b2722 and b2724) or (b2487 and b2719 and b2720 and b2722 and b2723 and b2724) or (b2719 and b2720 and b2721 and b2722 and b2723 and b2724))	FALSE
FE3DHBZStonex	rxn08482	(((b1252 and b3005 and b3006) and b0805) or ((b1252 and b3005 and b3006) and b2155))	((b0737 and b0738) or (b1252 and b3005 and b3006) or (b0805 and b1252 and b3005 and b3006) or (b1252 and b2155 and b3005 and b3006))	FALSE
ECAP3pp		(b3785 and b3793)	(b3785 and b3793)	TRUE
FEOXAMtonex	rxn08514	(b0150 and (b1252 and b3005 and b3006))	((b0737 and b0738) or (b1252 and b3005 and b3006) or (b0150 and b1252 and b3005 and b3006) or (b1252 and b1451 and b3005 and b3006))	FALSE
CYTBO3_4pp		(b0432 and b0431 and b0429 and b0430)	(b0429 or (b0430 and b0431) or (b0429 and b0431 and b0432) or (b0430 and b0431 and b0432) or (b0429 and b0430 and b0431 and b0432))	FALSE
G3PAT141		(b1094 and b4041)	(b1094 or b4041 or (b1094 and b4041))	FALSE
G3PAT181		(b1094 and b4041)	(b1094 or b4041 or (b1094 and b4041))	FALSE
MPTG		((b1069 and b0089 and b3208) or (b3396 and b1069 and b0089) or (b2519 and b1069 and b0089) or (b0149 and b1069 and b0089))	(b0149 or b1069 or b2519 or b3208 or b3396 or (b0149 and b1069) or (b1069 and b2519) or (b1069 and b3396))	FALSE
MPTG2		((b0149 and b1069 and b0089) or (b1069 and b0089 and b3208) or (b3396 and b1069 and b0089) or (b2519 and b1069 and b0089))	(b0149 or b1069 or b2519 or b3208 or b3396 or (b0149 and b1069) or (b1069 and b2519) or (b1069 and b3396))	FALSE
MCTP1App	rxn08887	((b0635 and b0084 and b3396) or (b0635 and b0084 and b0149))	(b0084 or b0149 or b0635 or b3396)	FALSE
MCTP2App	rxn08889	((b0635 and b0084 and b3396) or (b0635 and b0084 and b0149))	(b0084 or b0149 or b0635 or b3396)	FALSE
FADRx2	rxn08459	(b2764 and b2763)	(b2764 or (b2763 and b2764))	FALSE
G3PAT140		(b1094 and b4041)	(b1094 or b4041 or (b1094 and b4041))	FALSE
G3PAT160		(b1094 and b4041)	(b1094 or b4041 or (b1094 and b4041))	FALSE
G3PAT161		(b1094 and b4041)	(b1094 or b4041 or (b1094 and b4041))	FALSE
G3PAT180		(b1094 and b4041)	(b1094 or b4041 or (b1094 and b4041))	FALSE
CGLYabcpp	rxn05539	(b3544 and b3542 and b3543 and b3540 and b3541)	((b1290 and b1294 and b4097) or (b3540 and b3541 and b3543 and b3544) or (b3540 and b3541 and b3542 and b3543 and b3544))	FALSE
G3PAT120		(b1094 and b4041)	(b1094 or b4041 or (b1094 and b4041))	FALSE
GTHRDabc2pp	rxn08675	(b0886 and b0887)	(b0449 or (b0886 and b0887))	FALSE
POR5		((b1378 and b0684) or (b1378 and b2895))	((b0684 and b1378) or (b1378 and b2895))	TRUE
LIPAabctex		(b4262 and b4261 and b3199 and b3201 and b3200 and b0054 and b0641)	(b4391 or (b3199 and b3200 and b3201 and b4262) or (b3199 and b3200 and b3201 and b4261 and b4262))	FALSE
S2FE2SR		(b1680 and b1679 and b1682 and b1681 and b1683)	((b1679 and b1681 and b1682) or (b1679 and b1680 and b1681 and b1682) or (b1679 and b1681 and b1682 and b1683) or (b1679 and b1680 and b1681 and b1682 and b1683))	FALSE
CLIPAabctex		(b4262 and b4261 and b3199 and b3201 and b3200 and b0054 and b0641)	((b3199 and b3200 and b3201 and b4262) or (b3199 and b3200 and b3201 and b4261 and b4262))	FALSE
K2L4Aabctex		(b4262 and b4261 and b3199 and b3201 and b3200 and b0054 and b0641)	(b4391 or (b3199 and b3200 and b3201 and b4262) or (b3199 and b3200 and b3201 and b4261 and b4262))	FALSE
FDH4pp		((b3893 and b3894 and b3892) or (b1474 and b1476 and b1475))	(b1474 or (b1474 and b3892) or (b1475 and b1476) or (b3892 and b3893) or (b1474 and b1475 and b1476) or (b1474 and b3892 and b3893) or (b3892 and b3893 and b3894))	FALSE
FDH5pp		((b1474 and b1476 and b1475) or (b3893 and b3894 and b3892))	(b1474 or (b1475 and b1476) or (b3892 and b3893) or (b1474 and b1475 and b1476) or (b1474 and b3892 and b3893) or (b3892 and b3893 and b3894))	FALSE
ACPPAT140		(b1094 and b1090)	(b1090 or (b1090 and b1094))	FALSE
MOADSUx		(b0784 and b2530)	(b0784 and b2530)	TRUE
CMtpp		((b0463 and b3035 and b2470) or (b0463 and b3035 and b0462))	((b0463 and b2470) or (b0463 and b3035) or (b2470 and b3035) or (b0462 and b0463 and b3035) or (b0463 and b2470 and b3035) or (b0463 and b3035 and b3514))	FALSE
FUSAtpp		((b0463 and b3035 and b0462) or (b0463 and b3035 and b2470))	((b0463 and b2470) or (b0463 and b3035) or (b2470 and b3035) or (b0462 and b0463 and b3035) or (b0463 and b2470 and b3035) or (b0463 and b3035 and b3514))	FALSE
MINCYCtpp		((b0463 and b3035 and b2470) or (b0463 and b3035 and b0462))	((b0463 and b2470) or (b0463 and b3035) or (b2470 and b3035) or (b0462 and b0463 and b3035) or (b0463 and b2470 and b3035) or (b0463 and b3035 and b3514))	FALSE
SCYSDS		(b1680 and b1679)	(b1679 or (b1679 and b1680))	FALSE
DOXRBCNtpp		((b0463 and b3035 and b0462) or (b0463 and b3035 and b2470))	((b0463 and b2470) or (b0463 and b3035) or (b2470 and b3035) or (b0462 and b0463 and b3035) or (b0463 and b2470 and b3035) or (b0463 and b3035 and b3514))	FALSE
S4FE4SR		(b1682 and b1681 and b1683)	((b1681 and b1682) or (b1681 and b1682 and b1683))	FALSE
ACPPAT141		(b1094 and b1090)	(b1090 or (b1090 and b1094))	FALSE
ACPPAT161		(b1094 and b1090)	(b1090 or (b1090 and b1094))	FALSE
ACPPAT180		(b1094 and b1090)	(b1090 or (b1090 and b1094))	FALSE
MECDPDH5		((b2515 and b2895) or (b2515 and b0684))	((b0684 and b2515) or (b2515 and b2895))	TRUE
RNTR1c2		((b3924 and b0684 and b4238 and b4237) or (b3924 and b2895 and b4238 and b4237) or (b0684 and b4238) or (b2895 and b4238))	((b0684 and b4238) or (b2895 and b4238) or (b0684 and b3924 and b4237 and b4238) or (b2895 and b3924 and b4237 and b4238))	TRUE
RNTR2c2		((b3924 and b2895 and b4238 and b4237) or (b2895 and b4238) or (b3924 and b0684 and b4238 and b4237) or (b0684 and b4238))	((b0684 and b4238) or (b2895 and b4238) or (b0684 and b3924 and b4237 and b4238) or (b2895 and b3924 and b4237 and b4238))	TRUE
S2FE2ST		(b1682 and b1681 and b1684 and b1683)	(b1681 and b1682 and b1683 and b1684)	TRUE
RNTR3c2		((b3924 and b0684 and b4238 and b4237) or (b3924 and b2895 and b4238 and b4237) or (b2895 and b4238) or (b0684 and b4238))	((b0684 and b4238) or (b2895 and b4238) or (b0684 and b3924 and b4237 and b4238) or (b2895 and b3924 and b4237 and b4238))	TRUE
RNTR4c2		((b3924 and b0684 and b4238 and b4237) or (b3924 and b2895 and b4238 and b4237) or (b0684 and b4238) or (b2895 and b4238))	((b0684 and b4238) or (b2895 and b4238) or (b0684 and b3924 and b4237 and b4238) or (b2895 and b3924 and b4237 and b4238))	TRUE
FLDR2		((b3924 and b2895) or (b3924 and b0684))	((b0684 and b3924) or (b2895 and b3924))	TRUE
NOVBCNtpp		((b0463 and b3035 and b2470) or (b0463 and b3035 and b0462))	((b0463 and b2470) or (b0463 and b3035) or (b2470 and b3035) or (b0462 and b0463 and b3035) or (b0463 and b2470 and b3035) or (b0463 and b3035 and b3514))	FALSE
TTRCYCtpp		((b0463 and b3035 and b2470) or (b0463 and b3035 and b0462))	((b0463 and b2470) or (b0463 and b3035) or (b2470 and b3035) or (b0462 and b0463 and b3035) or (b0463 and b2470 and b3035) or (b0463 and b3035 and b3514))	FALSE
I2FE2ST		(b2529 and b2528)	(b2528 and b2529)	TRUE
I2FE2SS2		(b2530 and b2529)	(b2529 and b3807 and b2530)	FALSE
I4FE4ST		(b2529 and b2528)	(b2528 and b2529)	TRUE
S4FE4ST		(b1682 and b1681 and b1684 and b1683)	(b1681 and b1682 and b1683 and b1684)	TRUE
S2FE2SS2		(b1680 and b1683 and b1681 and b1682 and b1679)	((b1679 and b1681 and b1682 and b3807) or (b1679 and b1680 and b1681 and b1682 and b3807) or (b1679 and b1681 and b1682 and b1683 and b3807) or (b1679 and b1680 and b1681 and b1682 and b1683 and b3807))	FALSE
ACPPAT120		(b1094 and b1090)	(b1090 or (b1090 and b1094))	FALSE
CPMPS		(b0783 and b0781)	(b0781 and b0783)	TRUE
RFAMPtpp		((b0463 and b3035 and b0462) or (b0463 and b3035 and b2470))	((b0463 and b2470) or (b0463 and b3035) or (b2470 and b3035) or (b0462 and b0463 and b3035) or (b0463 and b2470 and b3035) or (b0463 and b3035 and b3514))	FALSE
ACOLIPAabctex		(b4262 and b4261 and b3199 and b3201 and b3200 and b0054 and b0641)	((b3199 and b3200 and b3201 and b4262) or (b3199 and b3200 and b3201 and b4261 and b4262))	FALSE
ECA4COLIPAabctex		(b4262 and b4261 and b3199 and b3201 and b3200 and b0054 and b0641)	((b3199 and b3200 and b3201 and b4262) or (b3199 and b3200 and b3201 and b4261 and b4262))	FALSE
COLIPAPabctex		(b4262 and b4261 and b3199 and b3201 and b3200 and b0054 and b0641)	((b3199 and b3200 and b3201 and b4262) or (b3199 and b3200 and b3201 and b4261 and b4262))	FALSE
ACPPAT160		(b1094 and b1090)	(b1090 or (b1090 and b1094))	FALSE
CHTBSptspp		((b1738 and b1737 and b1736) and b2415 and b2416)	b2416	FALSE
ACPPAT181		(b1094 and b1090)	(b1090 or (b1090 and b1094))	FALSE
GLYC2Pabcpp		(b3450 and b3453 and b3451 and b3452)	((b3451 and b3452 and b3453) or (b3450 and b3451 and b3452 and b3453))	FALSE
I2FE2SR		(b2529 and b2530)	(b2529 and b2530)	TRUE
THZPSN3		(b0423 and b3990 and b2530 and b3992 and b4407)	((b0423 and b3990 and b2530) or (b3990 and b3992 and b2530) or (b0423 and b3990 and b3992 and b2530) or (b3990 and b3992 and b2530 and b4407) or (b0423 and b3990 and b3992 and b2530 and b4407))	FALSE
PACCOAE		(b1391 and b1388 and b1392 and b1389 and b1390)	((b1389 and b1390 and b1391 and b1392) or (b1388 and b1389 and b1390 and b1391 and b1392))	FALSE
OXDHCOAT		(b1397 and b1394)	(b1394 and b1397)	TRUE
O16A4COLIPAabctex		(b4262 and b4261 and b3199 and b3201 and b3200 and b0054 and b0641)	((b3199 and b3200 and b3201 and b4262) or (b3199 and b3200 and b3201 and b4261 and b4262))	FALSE
COLIPAabctex		(b0641 and b3200 and b4262 and b3201 and b3199 and b0054 and b4261)	((b3199 and b3200 and b3201 and b4262) or (b3199 and b3200 and b3201 and b4261 and b4262))	FALSE
ENLIPAabctex		(b4262 and b4261 and b3199 and b3201 and b3200 and b0054 and b0641)	((b3199 and b3200 and b3201 and b4262) or (b3199 and b3200 and b3201 and b4261 and b4262))	FALSE
PYROX		(b1007 and b1012)	(b1007 or (b1007 and b1012))	FALSE
BMOGDS1		(b3857 or (b3857 and b3856))	(b3857 or (b3856 and b3857))	TRUE
MPTS		(b0785 and b0784)	(b0784 and b0785)	TRUE
BMOGDS2		((b3857 and b3856) or b3857)	(b3857 or (b3856 and b3857))	TRUE
DMSOR1	rxn08354	((b1589 and b1590 and b1588 and b1587) or (b0895 and b0896 and b0894))
TMAOR1	rxn09313	((b0895 and b0896 and b0894) or (b1589 and b1590 and b1588 and b1587))
TMAOR2	rxn09315	(b0895 and b0896 and b0894)
DMSOR2	rxn08356	(b0895 and b0896 and b0894)
CBL1abcpp		(b1709 and b0158 and b1711)
CPGNtonex	rxn08250	(b1102 and (b1252 and b3005 and b3006))
AGt3	rxn08091	(b0572 and b0574 and b0573 and b0575)
CPGNabcpp	rxn08245	(b0151 and b0153 and b0152)
CBIuabcpp		(b1711 and b0158 and b1709)
TUNGSabcpp	rxn09333	(b0764 and b0765 and b0763)
FECRMtonex	rxn08498	((b1252 and b3005 and b3006) and b0150)
ADOCBLabcpp	rxn08070	(b1709 and b0158 and b1711)
FE3HOXtonex	rxn08488	((b1252 and b3005 and b3006) and b0150)
FHL	rxn08518	((b4079 and (b2489 and b2487 and b2485 and b2482 and b2483 and b2486 and b2490 and b2488 and b2484 and b2481)) or (b4079 and (b2722 and b2723 and b2724 and b2720 and b2721 and b2719)))
ARBTNabcpp	rxn08143	(b0151 and b0153 and b0152)
CUt3		(b0572 and b0574 and b0573 and b0575)
ALPATE160pp	rxn08119	(b1677 and b0657)
ALPATG160pp		(b1677 and b0657)
FE3HOXabcpp	rxn08483	(b0151 and b0152 and b0153)
DSBAO1	rxn08366	(b1185 and b3860)
DSBAO2	rxn08367	(b1185 and b3860)
DSBDR	rxn08369	((b2582 and b4136) or (b3781 and b4136))
TDSR1	rxn09292	(b2893 and b4136)
TDSR2	rxn09293	(b0604 and b4136)
NADHPO	rxn00066	(b0606 and b0605)
S2FE2SS		(b1680 and b1683 and b1681 and b1682 and b1679)
SELR		(b1589 and b1590 and b1588 and b1587)
BWCOGDS1		((b3857 and b3856) or b3857)
BWCOGDS2		((b3857 and b3856) or b3857)
I2FE2SS		(b2530 and b2529)
MOGDS		((b3857 and b3856) or b3857)
DHBSZ3FEabcpp		(b0588 and b0589 and b0590 and b0592)
2DGLCptspp		(b2415 and b1817 and b1819 and b2416 and b1818)
23DOGULNt4pp		(b3577 and b3579 and b3578)
4ABZGLUH		(b1337 and b1338)
SELabcpp		((b2423 and b2422 and b2425 and b2424) or (b2423 and b2422 and b3917 and b2424))
PUACGAMtr		(b1021 and b1022)
AI2abcpp		(b1516 and b1513 and b1515 and b1514)
4HBZt3pp		(b3240 and b3241)
PUACGAMS		(b1021 and b1022)
CBL1tonex		((b1252 and b3005 and b3006) and b3966)
CBItonex		((b1252 and b3005 and b3006) and b3966)
ADOCBLtonex	rxn08071	((b1252 and b3005 and b3006) and b3966)
ARMEPNS		(b4096 and b4100 and b4099 and b4101)
MEPNabcpp		(b4104 and b4105 and b4106)
SLNTabcpp		((b2423 and b2422 and b2425 and b2424) or (b2423 and b2422 and b3917 and b2424))
VALt3pp		((b2683 and b2682) or b4141)

## Sheet: S7
Table S7
Organisms from the BacDive database and matched RefSeq genome assembly IDs used for the enzyme activity validation test.
Organism	Refseq ID	BUSCO score	BacDive Organismus	NCBI tax ID	BacDive ID
Bacillus thuringiensis	GCF_000161615.1	99.3	Bacillus thuringiensis serovar berliner ATCC 10792	527031	1006
Myxococcus stipitatus	GCF_000331735.1	94.6	Myxococcus stipitatus DSM 14675	83455	10096
Phascolarctobacterium faecium	GCF_003945365.1	98.6	Phascolarctobacterium faecium	33025	100
Nakamurella multipartita	GCF_000024365.1	95.3	Nakamurella multipartita DSM 44233	479431	10173
Nakamurella lactea	GCF_000426645.1	93.3	Nakamurella lactea DSM 19367	1123241	10174
Enhygromyxa salina	GCF_002994615.1	87.9	Enhygromyxa salina	215803	10176
Nannocystis exedens subsp. exedens	GCF_900112715.1	87.9	Nannocystis exedens	54	10177
Succiniclasticum ruminis	GCF_900101645.1	98.6	Succiniclasticum ruminis	40841	103
Plesiocystis pacifica	GCF_000170895.1	87.2	Plesiocystis pacifica SIR-1		10420
Nitratifractor salsuginis	GCF_000186245.1	85.1	Nitratifractor salsuginis DSM 16511	749222	10423
Nitratiruptor tergarcus	GCF_900176045.1	88.5	Nitratiruptor tergarcus DSM 16512		10424
Caminibacter mediatlanticus	GCF_000170735.1	83.1	Caminibacter mediatlanticus TB-2	391592	10428
Nautilia profundicola	GCF_000021725.1	85.8	Nautilia profundicola AmH	598659	10430
Alysiella crassa	GCF_900445245.1	95.9	Alysiella crassa	153491	10433
Alysiella filiformis	GCF_900230205.1	96.6	Alysiella filiformis DSM 16848	194196	10434
Aquaspirillum serpens	GCF_000420525.1	100	Aquaspirillum serpens DSM 68	1121004	10435
Bergeriella denitrificans	GCF_900203215.1	97.3	Bergeriella denitrificans	494	10446
Chitinibacter tainanensis	GCF_000429785.1	97.3	Chitinibacter tainanensis DSM 15459	1121274	10447
Chromobacterium violaceum	GCF_000007705.1	98	Chromobacterium violaceum ATCC 12472	243365	10449
Chromobacterium subtsugae	GCF_001676875.1	98.7	Chromobacterium subtsugae	251747	10451
Chromobacterium haemolyticum	GCF_000711885.1	98	Chromobacterium haemolyticum DSM 19808	1121283	10452
Chromobacterium piscinae	GCF_000812585.1	98.7	Chromobacterium piscinae	686831	10454
Conchiformibius steedae	GCF_003860055.1	96.6	Conchiformibius steedae	153493	10456
Conchiformibius kuhniae	GCF_000428785.1	98	Conchiformibius kuhniae DSM 17694	1121351	10457
Eikenella corrodens	GCF_000158615.1	96.6	Eikenella corrodens ATCC 23834	546274	10458
Formivibrio citricus	GCF_900115065.1	98	Formivibrio citricus	83765	10459
Iodobacter fluviatilis	GCF_900451195.1	97.3	Iodobacter fluviatilis	537	10460
Kingella kingae	GCF_900111845.1	99.3	Kingella kingae ATCC 23330	887327	10461
Kingella denitrificans	GCF_000190695.1	97.3	Kingella denitrificans ATCC 33394	888741	10462
Kingella oralis	GCF_000160435.1	95.9	Kingella oralis ATCC 51147	629741	10463
Kingella potus	GCF_900451175.1	95.3	Kingella potus	265175	10464
Laribacter hongkongensis	GCF_000423285.1	97.3	Laribacter hongkongensis DSM 14985	1122157	10465
Neisseria cinerea	GCF_000173895.1	97.3	Neisseria cinerea ATCC 14685	546262	10466
Neisseria lactamica	GCF_000741965.1	96.6	Neisseria lactamica ATCC 23970	546265	10467
Neisseria mucosa	GCF_002073715.2	96.6	Neisseria mucosa	488	10469
Neisseria gonorrhoeae	GCF_001154185.1	97.3	Neisseria gonorrhoeae	485	10470
Neisseria meningitidis	GCF_900204835.1	97.3	Neisseria meningitidis	487	10473
Neisseria subflava	GCF_003044935.1	96.6	Neisseria subflava	28449	10478
Neisseria flavescens	GCF_005221285.1	96.6	Neisseria flavescens	484	10480
Neisseria weaveri	GCF_000224255.1	98	Neisseria weaveri LMG 5135	1051985	10481
Neisseria elongata subsp. elongata	GCF_900113545.1	96	Neisseria elongata subsp. elongata	214482	10482
Neisseria sicca	GCF_000174655.1	94.6	Neisseria sicca ATCC 29256	547045	10483
Neisseria canis	GCF_002108495.1	98.6	Neisseria canis	493	10485
Neisseria perflava	GCF_002863305.1	95.9	Neisseria perflava	33053	10486
Neisseria animalis	GCF_900636515.1	96.6	Neisseria animalis	492	10487
Neisseria elongata subsp. glycolytica	GCF_000818035.1	95.9	Neisseria elongata subsp. glycolytica ATCC 29315	546263	10488
Neisseria macacae	GCF_000220865.1	94.6	Neisseria macacae ATCC 33926	997348	10489
Neisseria polysaccharea	GCF_000176735.1	93.3	Neisseria polysaccharea ATCC 43768	546267	10490
Neisseria dentiae	GCF_900453685.1	96.6	Neisseria dentiae	194197	10491
Neisseria bacilliformis	GCF_000194925.1	96.6	Neisseria bacilliformis ATCC BAA-1200	888742	10492
Neisseria animaloris	GCF_002108605.1	97.3	Neisseria animaloris	326522	10493
Neisseria zoodegmatis	GCF_002108575.1	97.3	Neisseria zoodegmatis	326523	10494
Neisseria shayeganii	GCF_000226875.1	96.6	Neisseria shayeganii 871		10496
Neisseria wadsworthii	GCF_000227765.1	98.6	Neisseria wadsworthii 9715	1030841	10498
Andreprevotia chitinilytica	GCF_000711875.1	96.7	Andreprevotia chitinilytica DSM 18519	396808	10499
Andreprevotia lacus	GCF_900176275.1	98	Andreprevotia lacus DSM 23236	1121000	10500
Simonsiella muelleri	GCF_000163775.2	96.6	Simonsiella muelleri ATCC 29453	641147	10504
Uruburuella suis	GCF_004341385.1	98.7	Uruburuella suis	252130	10505
Vitreoscilla stercoraria	GCF_000382305.1	95.9	Vitreoscilla stercoraria DSM 513	61	10506
Vogesella indigofera	GCF_003633895.1	98.7	Vogesella indigofera	45465	10507
Vogesella perlucida	GCF_007844155.1	98	Vogesella perlucida	450366	10508
Vogesella mureinivorans	GCF_007644035.1	98.6	Vogesella mureinivorans	657276	10510
Aquitalea magnusonii	GCF_003202035.1	98	Aquitalea magnusonii	332411	10511
Morococcus cerebrosus	GCF_001063455.1	97.3	Morococcus cerebrosus	1056807	10513
Deefgea rivuli	GCF_000620145.1	95.9	Deefgea rivuli DSM 18356	400948	10515
Stenoxybacter acetivorans	GCF_000745895.1	98	Stenoxybacter acetivorans DSM 19021	422441	10517
Gulbenkiania indica	GCF_001418035.1	97.3	Gulbenkiania indica	375574	10518
Gulbenkiania mobilis	GCF_004346645.1	98	Gulbenkiania mobilis	397457	10519
Leeia oryzae	GCF_000376945.1	97.3	Leeia oryzae DSM 17879	1122158	10520
Microvirgula aerodenitrificans	GCF_003051865.1	96.6	Microvirgula aerodenitrificans	57480	10522
Chitinilyticum aquatile	GCF_000430805.1	98	Chitinilyticum aquatile DSM 21506	362520	10523
Chitinilyticum litopenaei	GCF_000428145.1	98.7	Chitinilyticum litopenaei DSM 21440	529086	10524
Paludibacterium yongneupense	GCF_000422925.1	97.3	Paludibacterium yongneupense DSM 18731	400061	10525
Pseudogulbenkiania subflava	GCF_900177275.1	98	Pseudogulbenkiania subflava DSM 22618	1123014	10526
Chitiniphilus shinanonensis	GCF_000374805.1	96	Chitiniphilus shinanonensis DSM 23277	553088	10528
Leptospirillum ferrooxidans	GCF_000284315.1	83.8	Leptospirillum ferrooxidans C2-3	180	10531
Leptospirillum ferriphilum	GCF_900198525.1	83.1	Leptospirillum ferriphilum	178606	10536
Thermodesulfovibrio yellowstonii	GCF_000020985.1	93.9	Thermodesulfovibrio yellowstonii DSM 11347	28262	10537
Thermodesulfovibrio islandicus	GCF_000482825.1	93.9	Thermodesulfovibrio islandicus DSM 12570	53423	10538
Thermodesulfovibrio aggregans	GCF_001514535.1	92.6	Thermodesulfovibrio aggregans	86166	10540
Thermodesulfovibrio thiophilus	GCF_000423865.1	93.2	Thermodesulfovibrio thiophilus DSM 17215		10541
Gordonia bronchialis	GCF_000024785.1	97.3	Gordonia bronchialis DSM 43247	526226	10542
Gordonia terrae	GCF_000248035.1	94.6	Gordonia terrae NBRC 100016	1089454	10548
Gordonia rubripertincta	GCF_000327325.1	94.6	Gordonia rubripertincta NBRC 101908	1077975	10559
Gordonia sputi	GCF_000248055.1	96	Gordonia sputi NBRC 100414	1089453	10570
Gordonia amarae	GCF_000241345.1	97.3	Gordonia amarae NBRC 15530	1075090	10576
Gordonia aichiensis	GCF_000332975.1	97.3	Gordonia aichiensis NBRC 108223	36820	10578
Gordonia hydrophobica	GCF_001592365.1	94.6	Gordonia hydrophobica NBRC 16057	40516	10579
Gordonia hirsuta	GCF_000333015.1	94.6	Gordonia hirsuta DSM 44140 = NBRC 16056	1121927	10580
Gordonia alkanivorans	GCF_000225505.1	93.9	Gordonia alkanivorans NBRC 16433	1027371	10585
Gordonia rhizosphera	GCF_000298195.1	96	Gordonia rhizosphera NBRC 16068	1108045	10596
Gordonia polyisoprenivorans	GCF_000241325.1	96.7	Gordonia polyisoprenivorans NBRC 16320 = JCM 10675	1077976	10598
Succinispira mobilis	GCF_000384135.1	99.3	Succinispira mobilis DSM 6222	1069080	105
Gordonia amicalis	GCF_000472025.1	96.6	Gordonia amicalis CCMA-559	89053	10601
Gordonia desulfuricans	GCF_001485495.1	96.6	Gordonia desulfuricans NBRC 100010	89051	10602
Gordonia westfalica	GCF_900105725.1	93.2	Gordonia westfalica	158898	10603
Gordonia namibiensis	GCF_000298235.1	96	Gordonia namibiensis NBRC 108229	1208314	10604
Gordonia sihwensis	GCF_000960465.1	91.9	Gordonia sihwensis	173559	10606
Gordonia paraffinivorans	GCF_003121315.1	97.3	Gordonia paraffinivorans	175628	10607
Gordonia jacobaea	GCF_001186365.1	97.3	Gordonia jacobaea	122202	10609
Gordonia otitidis	GCF_000248075.1	95.3	Gordonia otitidis NBRC 100426	1108044	10610
Gordonia effusa	GCF_000241305.1	93.9	Gordonia effusa NBRC 100432	1077974	10611
Gordonia araii	GCF_000241265.1	94	Gordonia araii NBRC 100433	1073574	10613
Gordonia soli	GCF_000334455.1	96.7	Gordonia soli NBRC 108243	320799	10614
Gordonia malaquae	GCF_900105435.1	95.3	Gordonia malaquae	410332	10615
Gordonia shandongensis	GCF_000423025.1	96.6	Gordonia shandongensis DSM 45094	376351	10617
Gordonia lacunae	GCF_002149015.1	95.3	Gordonia lacunae	417102	10618
Gordonia kroppenstedtii	GCF_000380485.1	96.7	Gordonia kroppenstedtii DSM 45133	468556	10620
Gordonia neofelifaecis	GCF_000192435.1	93.9	Gordonia neofelifaecis NRRL B-59395	644548	10623
Millisia brevis	GCF_001552615.1	97.3	Millisia brevis NBRC 105863	264148	10626
Nocardia alba	GCF_004339125.1	95.9	Nocardia alba	225051	10627
Nocardia asteroides	GCF_000308355.2	96	Nocardia asteroides NBRC 15531	1110697	10640
Nocardia brasiliensis	GCF_000308475.2	96.7	Nocardia brasiliensis NBRC 14402	1206724	10650
Nocardia brevicatena	GCF_000308495.1	96	Nocardia brevicatena NBRC 12119	1206725	10654
Nocardia carnea	GCF_000308515.1	96.6	Nocardia carnea NBRC 14403	1206726	10655
Nocardia farcinica	GCF_001182745.1	97.3	Nocardia farcinica	37329	10669
Nocardia otitidiscaviarum	GCF_000308635.1	95.2	Nocardia otitidiscaviarum NBRC 14405	1206732	10679
Acidimicrobium ferrooxidans	GCF_000023265.1	81.8	Acidimicrobium ferrooxidans DSM 10331	525909	106
Nocardia amikacinitolerans	GCF_001612615.1	96.7	Nocardia amikacinitolerans NBRC 108937	1379680	10715
Nocardia transvalensis	GCF_000308875.1	95.3	Nocardia transvalensis NBRC 15921	1206744	10717
Nocardia uniformis	GCF_001613345.1	96	Nocardia uniformis NBRC 13702	53432	10719
Nocardia vaccinii	GCF_001613305.1	95.2	Nocardia vaccinii NBRC 15922	1822	10721
Nocardia mexicana	GCF_003350525.1	96	Nocardia mexicana	279262	10722
Nocardia seriolae	GCF_001865855.1	95.9	Nocardia seriolae	37332	10725
Nocardia pseudobrasiliensis	GCF_003350585.1	96.7	Nocardia pseudobrasiliensis	45979	10726
Nocardia salmonicida	GCF_001612865.1	95.2	Nocardia salmonicida NBRC 100378	53431	10727
Nocardia paucivorans	GCF_000308675.1	96	Nocardia paucivorans NBRC 100373	1206734	10728
Nocardia abscessus	GCF_000308455.1	92.6	Nocardia abscessus NBRC 100374	1206723	10731
Nocardia flavorosea	GCF_001613385.1	97.3	Nocardia flavorosea NBRC 108225	53429	10733
Nocardia nova	GCF_002933515.1	96	Nocardia nova	37330	10742
Nocardia cyriacigeorgica	GCF_000308555.1	93.9	Nocardia cyriacigeorgica NBRC 100375	1206728	10747
Nocardia fluminea	GCF_002846365.1	96.6	Nocardia fluminea	134984	10751
Nocardia africana	GCF_900454335.1	89.9	Nocardia africana	134964	10753
Nocardia veterana	GCF_000308855.1	95.3	Nocardia veterana NBRC 100344	132249	10760
Nocardia cerradoensis	GCF_002236815.1	95.9	Nocardia cerradoensis	85688	10762
Nocardia pseudovaccinii	GCF_001613225.1	91.9	Nocardia pseudovaccinii NBRC 100343	189540	10763
Nocardia ignorata	GCF_004362495.1	96.7	Nocardia ignorata	145285	10764
Nocardia crassostreae	GCF_001613405.1	98	Nocardia crassostreae	53428	10765
Nocardia puris	GCF_003315035.1	95.9	Nocardia puris	208602	10767
Nocardia beijingensis	GCF_001612785.1	95.3	Nocardia beijingensis NBRC 16342	95162	10768
Nocardia vinacea	GCF_000308835.1	94.6	Nocardia vinacea NBRC 16497	1206742	10770
Nocardia tenerifensis	GCF_003202065.1	98	Nocardia tenerifensis	228006	10773
Nocardia neocaledoniensis	GCF_003182135.1	96.6	Nocardia neocaledoniensis	236511	10774
Nocardia asiatica	GCF_000308415.1	94	Nocardia asiatica NBRC 100129	1206721	10775
Nocardia shimofusensis	GCF_001613125.1	95.3	Nocardia shimofusensis NBRC 100134	228596	10777
Nocardia higoensis	GCF_000308595.1	96	Nocardia higoensis NBRC 100133	1206730	10778
Nocardia arthritidis	GCF_001612765.1	95.9	Nocardia arthritidis NBRC 100137	228602	10779
Bacillus atrophaeus	GCF_002173495.1	99.3	Bacillus atrophaeus	1452	1077
Nocardia takedensis	GCF_000308695.1	96.6	Nocardia takedensis NBRC 100417	1206735	10780
Nocardia inohanensis	GCF_001612945.1	96.6	Nocardia inohanensis NBRC 100128	209246	10782
Nocardia yamanashiensis	GCF_001613325.1	97.3	Nocardia yamanashiensis NBRC 100130	209247	10784
Nocardia niigatensis	GCF_000308655.1	96.6	Nocardia niigatensis NBRC 100131	1206733	10785
Nocardia araoensis	GCF_000308435.1	95.9	Nocardia araoensis NBRC 100135	1206722	10786
Nocardia pneumoniae	GCF_000308755.1	94.6	Nocardia pneumoniae NBRC 100136	1206737	10787
Nocardia caishijiensis	GCF_001612825.1	95.3	Nocardia caishijiensis NBRC 108228	184756	10788
Nocardia aobensis	GCF_000308375.1	91.2	Nocardia aobensis NBRC 100429	1206720	10789
Nocardia testacea	GCF_000308775.1	96.6	Nocardia testacea NBRC 100365	1206739	10790
Nocardia sienata	GCF_001613205.1	95.9	Nocardia sienata NBRC 100364	248552	10791
Nocardia kruczakiae	GCF_001612965.1	94.6	Nocardia kruczakiae NBRC 101016	261477	10792
Nocardia vermiculata	GCF_001613265.1	94.6	Nocardia vermiculata NBRC 100427	257274	10793
Nocardia thailandica	GCF_000308795.1	92.6	Nocardia thailandica NBRC 100428	1206740	10794
Nocardia elegans	GCF_001612845.1	94.6	Nocardia elegans NBRC 108235	300029	10795
Nocardia xishanensis	GCF_001613365.1	95.3	Nocardia xishanensis NBRC 101358	238964	10797
Nocardia anaemiae	GCF_001612725.1	96.6	Nocardia anaemiae NBRC 100462	263910	10798
Nocardia concava	GCF_000308815.1	93.9	Nocardia concava NBRC 100430	1206741	10799
Ferrimicrobium acidiphilum	GCF_000745905.1	86.5	Ferrimicrobium acidiphilum DSM 19497		107
Nocardia lijiangensis	GCF_001613045.1	95.3	Nocardia lijiangensis NBRC 108240	299618	10801
Nocardia jiangxiensis	GCF_000308615.1	94.6	Nocardia jiangxiensis NBRC 101359	282685	10802
Nocardia miyunensis	GCF_001613065.1	95.3	Nocardia miyunensis NBRC 108239	282684	10803
Nocardia gamkensis	GCF_001612985.1	96	Nocardia gamkensis NBRC 108242	352869	10804
Nocardia exalbida	GCF_000308575.1	96	Nocardia exalbida NBRC 100660	1206729	10806
Nocardia jejuensis	GCF_001613145.1	96.7	Nocardia jejuensis NBRC 103114	328049	10808
Nocardia coubleae	GCF_001612805.1	97.3	Nocardia coubleae NBRC 108252	356147	10809
Nocardia ninae	GCF_007990755.1	94.6	Nocardia ninae NBRC 108245	356145	10810
Nocardia altamirensis	GCF_001612685.1	95.9	Nocardia altamirensis NBRC 108246	472158	10813
Nocardia terpenica	GCF_001625105.1	94.6	Nocardia terpenica	1206738	10814
Nocardia jinanensis	GCF_001482675.1	54.8	Nocardia jinanensis NBRC 108249	382504	10815
Nocardia amamiensis	GCF_001612745.1	93.9	Nocardia amamiensis NBRC 102102	404578	10816
Nocardia harenae	GCF_001612885.1	95.9	Nocardia harenae NBRC 108248	358707	10817
Nocardia acidivorans	GCF_001625085.1	96.6	Nocardia acidivorans NBRC 108247	404580	10818
Bacillus cohnii	GCF_002250055.1	99.3	Bacillus cohnii	33932	1081
Nocardia speluncae	GCF_001613245.1	96.7	Nocardia speluncae NBRC 108251	419477	10820
Nocardia rhamnosiphila	GCF_000720425.1	96.6	Nocardia rhamnosiphila NBRC 108938	1223547	10823
Nocardia mikamii	GCF_001613505.1	94.6	Nocardia mikamii NBRC 108933	1223548	10826
Nocardia niwae	GCF_001613465.1	95.3	Nocardia niwae NBRC 108934 = DSM 45340	1223489	10827
Rhodococcus corynebacterioides	GCF_001646675.1	93.3	Rhodococcus corynebacterioides	53972	10832
Rhodococcus coprophilus	GCF_900478115.1	97.3	Rhodococcus coprophilus	38310	10836
Rhodococcus hoagii	GCF_900455885.1	96.6	Rhodococcus hoagii	43767	10842
Rhodococcus erythropolis	GCF_001766885.1	96.7	Rhodococcus erythropolis	1833	10866
Rhodococcus fascians	GCF_002259505.1	96.7	Rhodococcus fascians	1828	10883
Rhodococcus marinonascens	GCF_001894885.1	96	Rhodococcus marinonascens NBRC 14363	38311	10892
Rhodococcus rhodnii	GCF_008011915.1	96.6	Rhodococcus rhodnii	38312	10893
Rhodococcus rhodochrous	GCF_900455745.1	96.6	Rhodococcus rhodochrous	1829	10908
Bacillus niacini	GCF_000759675.1	99.4	Bacillus niacini	86668	1091
Rhodococcus ruber	GCF_001051275.1	96	Rhodococcus ruber	1830	10927
Bacillus mojavensis	GCF_000507105.1	98.7	Bacillus mojavensis RO-H-1 = KCTC 3706	1051501	1093
Rhodococcus globerulus	GCF_003097035.1	95.3	Rhodococcus globerulus	33008	10991
Rhodococcus opacus	GCF_000719995.1	96.6	Rhodococcus opacus	37919	10998
Ferrithrix thermotolerans	GCF_900128965.1	88.5	Ferrithrix thermotolerans DSM 19514	209649	109
Rhodococcus wratislaviensis	GCF_003851765.1	96.6	Rhodococcus wratislaviensis	44752	11023
Rhodococcus zopfii	GCF_006148895.1	96	Rhodococcus zopfii	43772	11024
Rhodococcus koreensis	GCF_900105905.1	95.3	Rhodococcus koreensis	99653	11027
Rhodococcus pyridinivorans	GCF_005944105.1	96	Rhodococcus pyridinivorans	103816	11029
Bacillus oleronius	GCF_002009555.1	98.7	Bacillus oleronius	38875	1102
Rhodococcus maanshanensis	GCF_900109405.1	96	Rhodococcus maanshanensis	183556	11031
Rhodococcus gordoniae	GCF_900455725.1	96.6	Rhodococcus gordoniae	223392	11033
Rhodococcus jostii	GCF_900105375.1	95.3	Rhodococcus jostii	132919	11034
Rhodococcus aetherivorans	GCF_000982715.1	93.9	Rhodococcus aetherivorans	191292	11035
Rhodococcus tukisamuensis	GCF_900101735.1	96	Rhodococcus tukisamuensis	168276	11037
Rhodococcus triatomae	GCF_900099725.1	96	Rhodococcus triatomae	300028	11039
Rhodococcus kroppenstedtii	GCF_900111805.1	95.3	Rhodococcus kroppenstedtii	293050	11041
Rhodococcus phenolicus	GCF_001646785.1	92.6	Rhodococcus phenolicus	263849	11042
Rhodococcus kunmingensis	GCF_001646865.1	92.6	Rhodococcus kunmingensis	408066	11043
Rhodococcus imtechensis	GCF_000260815.1	91.2	Rhodococcus imtechensis RKJ300 = JCM 13270	1165867	11044
Rhodococcus kyotonensis	GCF_001645385.1	96.6	Rhodococcus kyotonensis	398843	11045
Rhodococcus qingshengii	GCF_004358795.1	99.3	Rhodococcus qingshengii	1303681	11046
Skermania piniformis	GCF_001552855.1	94.6	Skermania piniformis NBRC 15059	39122	11053
Smaragdicoccus niigatensis	GCF_000380645.1	96.6	Smaragdicoccus niigatensis DSM 44881 = NBRC 103563	1123258	11054
Aeromicrobium erythreum	GCF_001509405.1	93.9	Aeromicrobium erythreum	2041	11055
Aeromicrobium fastidiosum	GCF_004134885.2	91.9	Aeromicrobium fastidiosum	52699	11056
Aeromicrobium marinum	GCF_000160775.2	93.2	Aeromicrobium marinum DSM 15272	585531	11057
Aeromicrobium ginsengisoli	GCF_004134905.2	93.2	Aeromicrobium ginsengisoli	363867	11062
Aeromicrobium flavum	GCF_007992115.1	93.2	Aeromicrobium flavum	416568	11064
Kribbella antibiotica	GCF_004349055.1	94.6	Kribbella antibiotica	190195	11069
Kribbella jejuensis	GCF_006715085.1	95.9	Kribbella jejuensis	236068	11073
Kribbella flavida	GCF_000024345.1	95.3	Kribbella flavida DSM 17836	479435	11076
Kribbella catacumbae	GCF_000372465.1	95.9	Kribbella catacumbae DSM 19601	1122138	11081
Kribbella amoyensis	GCF_007828865.1	96.6	Kribbella amoyensis	996641	11083
Marmoricola aurantiacus	GCF_003752505.1	96.6	Marmoricola aurantiacus	86796	11084
Marmoricola sp.	GCF_001424755.1	96.6	Marmoricola sp. Leaf446	378575	11085
Marmoricola aequoreus	GCF_000720335.1	97.3	Marmoricola aequoreus	397278	11086
Marmoricola scoriae	GCF_900104965.1	95.9	Marmoricola scoriae	642780	11088
Nocardioides jensenii	GCF_001552535.1	91.9	Nocardioides jensenii JCM 1364 = NBRC 14755	1843	11099
Bacillus pseudofirmus	GCF_001940735.1	98.7	Bacillus pseudofirmus	79885	1109
Ilumatobacter fluminis	GCF_004364865.1	91.9	Ilumatobacter fluminis	467091	110
Nocardioides simplex	GCF_000785495.1	92.6	Pimelobacter simplex	2045	11100
Nocardioides luteus	GCF_000960475.2	93.9	Nocardioides luteus	1844	11102
Nocardioides plantarum	GCF_006346395.1	97.3	Nocardioides plantarum	29299	11108
Nocardioides oleivorans	GCF_004137255.1	92.6	Nocardioides oleivorans	273676	11112
Nocardioides ganghwensis	GCF_004137235.1	93.2	Nocardioides ganghwensis	252230	11115
Nocardioides alkalitolerans	GCF_000426525.1	95.3	Nocardioides alkalitolerans DSM 16699	281714	11116
Nocardioides insulae	GCF_000422825.1	96.6	Nocardioides insulae DSM 17944	394734	11120
Nocardioides exalbidus	GCF_900105585.1	93.2	Nocardioides exalbidus	402596	11129
Bacillus halodurans	GCF_005671335.1	99.3	Bacillus halodurans	86665	1112
Nocardioides terrigena	GCF_003047265.1	95.9	Nocardioides terrigena	424797	11130
Nocardioides daphniae	GCF_004777465.1	83.8	Nocardioides daphniae	402297	11131
Nocardioides halotolerans	GCF_000422805.1	95.3	Nocardioides halotolerans DSM 19273	1122609	11138
Nocardioides dokdonensis	GCF_001653335.1	94.6	Nocardioides dokdonensis FR1436	450734	11143
Nocardioides sediminis	GCF_003047295.1	95.3	Nocardioides sediminis	433648	11144
Nocardioides caeni	GCF_004912195.1	92.6	Nocardioides caeni	574700	11145
Nocardioides humi	GCF_006494775.1	82.4	Nocardioides humi	449461	11146
Nocardioides iriomotensis	GCF_004168035.1	95.9	Nocardioides iriomotensis	715784	11152
Nocardioides alpinus	GCF_900112035.1	93.9	Nocardioides alpinus	748909	11153
Nocardioides daejeonensis	GCF_003194585.1	95.9	Nocardioides daejeonensis	1046556	11155
Nocardioides lianchengensis	GCF_900101465.1	94.6	Nocardioides lianchengensis	1045774	11157
Actinopolymorpha singaporensis	GCF_900104745.1	94.6	Actinopolymorpha singaporensis	117157	11158
Actinopolymorpha alba	GCF_000373925.1	96.6	Actinopolymorpha alba DSM 45243	1120950	11160
Actinopolymorpha cephalotaxi	GCF_900113145.1	94.6	Actinopolymorpha cephalotaxi	504797	11161
Thermasporomyces composti	GCF_003386795.1	96.6	Thermasporomyces composti	696763	11163
Nocardiopsis dassonvillei subsp. dassonvillei	GCF_000092985.1	95.9	Nocardiopsis dassonvillei subsp. dassonvillei DSM 43111	446468	11166
Nocardiopsis listeri	GCF_001570765.1	96	Nocardiopsis listeri NBRC 13360	53440	11175
Nocardiopsis alba	GCF_000341225.1	96	Nocardiopsis alba DSM 43377	1245473	11180
Nocardiopsis prasina	GCF_000341265.1	93.9	Nocardiopsis prasina DSM 43845	1245475	11185
Allonocardiopsis opalescens	GCF_003002095.1	95.3	Allonocardiopsis opalescens	1144618	11192
Nocardiopsis lucentensis	GCF_000341125.1	89.2	Nocardiopsis lucentensis DSM 44048	1246460	11193
Nocardiopsis synnemataformans	GCF_000340945.1	93.2	Nocardiopsis synnemataformans DSM 44143	1245476	11194
Nocardiopsis trehalosi	GCF_001552555.1	94.6	Nocardiopsis trehalosi NBRC 14201	109329	11195
Nocardiopsis streptosporeus	GCF_000717185.1	97.3	Kitasatospora phosalacinea	2065	11196
Nocardiopsis halophila	GCF_000341245.1	87.8	Nocardiopsis halophila DSM 44494	1245472	11198
Nocardiopsis kunsanensis	GCF_000340965.1	95.3	Nocardiopsis kunsanensis DSM 44524	1246445	11199
Salipaludibacillus agaradhaerens	GCF_002019735.1	99.3	Salipaludibacillus agaradhaerens	76935	1120
Nocardiopsis halotolerans	GCF_000341065.1	89.9	Nocardiopsis halotolerans DSM 44410	1246444	11210
Nocardiopsis salina	GCF_000341025.1	90.6	Nocardiopsis salina YIM 90010	1246485	11217
Nocardiopsis gilva	GCF_000341165.1	89.9	Nocardiopsis gilva YIM 90087	1235441	11218
Nocardiopsis baichengensis	GCF_000341205.1	93.9	Nocardiopsis baichengensis YIM 90130	1236902	11220
Nocardiopsis chromatogenes	GCF_000341185.1	89.9	Nocardiopsis chromatogenes YIM 90109	1246475	11222
Nocardiopsis quinghaiensis	GCF_008638365.1	95.2	Nocardiopsis quinghaiensis	464995	11232
Nocardiopsis ganjiahuensis	GCF_000341085.1	96.7	Nocardiopsis ganjiahuensis DSM 45031	1237500	11234
Nocardiopsis valliformis	GCF_000340985.1	97.3	Nocardiopsis valliformis DSM 45023	1246448	11235
Nocardiopsis potens	GCF_000341105.1	95.3	Nocardiopsis potens DSM 45234	570268	11237
Nocardiopsis sinuspersici	GCF_001998325.1	96.6	Nocardiopsis sinuspersici	501010	11238
Nocardiopsis flavescens	GCF_900141985.1	95.3	Nocardiopsis flavescens	758803	11241
Streptomonospora sp.	GCF_004323735.1	95.9	Streptomonospora sp. M2	391015	11245
Thermobifida fusca	GCF_002939325.1	93.9	Thermobifida fusca	2021	11256
Thermobifida cellulosilytica	GCF_001517975.1	95.9	Thermobifida cellulosilytica TB100		11260
Thermobifida halotolerans	GCF_001660385.1	91.2	Thermobifida halotolerans	483545	11261
Haloactinospora alba	GCF_006717075.1	94.6	Haloactinospora alba	405555	11262
Marinactinospora thermotolerans	GCF_900167435.1	95.2	Marinactinospora thermotolerans DSM 45154	531310	11263
Murinocardiopsis flavida	GCF_003014485.1	96.6	Murinocardiopsis flavida	645275	11264
Balneatrix alpica	GCF_000619885.1	98	Balneatrix alpica DSM 16621	75684	11267
Marinomonas communis	GCF_004363305.1	97.3	Marinomonas communis	28254	11268
Marinomonas mediterranea	GCF_000192865.1	98	Marinomonas mediterranea MMB-1	717774	11270
Marinomonas ushuaiensis	GCF_000521805.1	98	Marinomonas ushuaiensis DSM 15871		11271
Marinomonas polaris	GCF_900129155.1	98	Marinomonas polaris DSM 16579		11272
Marinospirillum minutulum	GCF_000422325.1	98	Marinospirillum minutulum DSM 6287	64974	11276
Marinospirillum celere	GCF_900112235.1	96.6	Marinospirillum celere	497722	11277
Marinospirillum alkaliphilum	GCF_900119735.1	96.6	Marinospirillum alkaliphilum DSM 21637		11278
Marinospirillum insulare	GCF_000686905.1	98	Marinospirillum insulare DSM 21763	217169	11279
Bacillus clausii	GCF_003043875.1	98.7	Bacillus clausii	79880	1127
Neptunomonas japonica	GCF_000422765.1	97.3	Neptunomonas japonica DSM 18939		11282
Neptunomonas antarctica	GCF_001305295.1	96.6	Neptunomonas antarctica	619304	11283
Nitrincola lacisaponensis	GCF_000691225.1	97.3	Nitrincola lacisaponensis	267850	11284
Oceanobacter kriegii	GCF_000422845.1	97.3	Oceanobacter kriegii DSM 6294	1122615	11285
Oceanospirillum beijerinckii	GCF_000422425.1	98.7	Oceanospirillum beijerinckii DSM 7166	1122616	11287
Oceanospirillum linum	GCF_001995095.2	99.3	Oceanospirillum linum	966	11288
Oceanospirillum maris	GCF_000422865.1	98.7	Oceanospirillum maris DSM 6286	64977	11289
Oleispira antarctica	GCF_000967895.1	98	Oleispira antarctica RB-8	698738	11291
Pseudospirillum japonicum	GCF_900108915.1	98.7	Pseudospirillum japonicum	64971	11292
Reinekea marinisedimentorum	GCF_004341165.1	95.3	Reinekea marinisedimentorum	230495	11293
Thalassolituus oleivorans	GCF_001932535.1	96.6	Thalassolituus oleivorans	187493	11294
Amphritea atlantica	GCF_900111095.1	98.6	Amphritea atlantica	355243	11296
Bermanella marisrubri	GCF_000153565.1	92.6	Bermanella marisrubri	207949	11297
Oleibacter marinus	GCF_900156675.1	98	Oleibacter marinus	484498	11298
Oleiphilus messinensis	GCF_002162375.1	97.3	Oleiphilus messinensis	198832	11299
Opitutus terrae	GCF_000019965.1	83.8	Opitutus terrae PB90-1	107709	11301
Herminiimonas arsenicoxydans	GCF_000026125.1	98.6	Herminiimonas arsenicoxydans	204773	11303
Herminiimonas fonticola	GCF_004361795.1	98.6	Herminiimonas fonticola	303380	11304
Collimonas fungivorans	GCF_003610095.1	99.3	Collimonas fungivorans	158899	11308
Collimonas arenae	GCF_007829005.1	98.7	Collimonas arenae	279058	11310
Collimonas pratensis	GCF_001584185.1	98.6	Collimonas pratensis	279113	11311
Duganella phyllosphaerae	GCF_001758785.1	97.3	Duganella phyllosphaerae	762836	11312
Janthinobacterium lividum	GCF_900451145.1	96.6	Janthinobacterium lividum	29581	11313
Janthinobacterium agaricidamnosum	GCF_003667705.1	95.3	Janthinobacterium agaricidamnosum	55508	11315
Massilia timonae	GCF_000315425.1	98.7	Massilia timonae CCUG 45783	883126	11323
Massilia alkalitolerans	GCF_000427785.1	97.3	Massilia alkalitolerans DSM 17462	1111733	11324
Massilia albidiflava	GCF_004322755.1	96.6	Massilia albidiflava	321983	11325
Massilia lutea	GCF_004209755.1	97.3	Massilia lutea	321985	11326
Massilia plicata	GCF_004421005.1	96.6	Massilia plicata	321984	11327
Massilia aurea	GCF_003719535.1	96	Massilia aurea	373040	11329
Bacillus clarkii	GCF_002019695.1	98.6	[Bacillus] clarkii	79879	1132
Massilia niastensis	GCF_000382345.1	98	Massilia niastensis DSM 21313	544911	11335
Massilia oculi	GCF_003143515.1	98.6	Massilia oculi	945844	11339
Massilia namucuonensis	GCF_900116645.1	96.7	Massilia namucuonensis	1035707	11342
Herbaspirillum autotrophicum	GCF_001189915.1	97.3	Herbaspirillum autotrophicum	180195	11351
Herbaspirillum seropedicae	GCF_001040945.1	97.3	Herbaspirillum seropedicae	964	11353
Herbaspirillum rubrisubalbicans	GCF_003719195.1	97.3	Herbaspirillum rubrisubalbicans	80842	11356
Herbaspirillum huttiense subsp. huttiense	GCF_007829175.1	97.3	Herbaspirillum huttiense	863372	11358
Bacillus gibsonii	GCF_001719185.1	98.6	Bacillus gibsonii	79881	1135
Herbaspirillum frisingense	GCF_000300975.2	96	Herbaspirillum frisingense GSF30	864073	11361
Herbaspirillum lusitanum	GCF_000256565.1	89.9	Herbaspirillum lusitanum P6-12	1161913	11364
Herbaspirillum hiltneri	GCF_001267925.1	94.6	Herbaspirillum hiltneri N3	1262470	11365
Herbaspirillum chlorophenolicum	GCF_001189955.1	98.7	Herbaspirillum chlorophenolicum	211589	11366
Herbaspirillum rhizosphaerae	GCF_001189965.1	97.3	Herbaspirillum rhizosphaerae	346179	11367
Herbaspirillum huttiense subsp. putei	GCF_000478365.1	97.3	Herbaspirillum huttiense subsp. putei IAM 15032	1235558	11368
Herbaspirillum aquaticum	GCF_002213425.1	97.3	Herbaspirillum aquaticum	568783	11369
Undibacterium pigrum	GCF_003201815.1	98	Undibacterium pigrum	401470	11373
Undibacterium parvum	GCF_003955735.1	98.6	Undibacterium parvum	401471	11374
Pseudoduganella violaceinigra	GCF_000425385.1	98	Pseudoduganella violaceinigra DSM 15887	1121480	11377
Ammoniphilus oxalaticus	GCF_003609605.1	98.6	Ammoniphilus oxalaticus	66863	11378
Aneurinibacillus aneurinilyticus	GCF_000466385.1	99.3	Aneurinibacillus aneurinilyticus ATCC 12856	649747	11380
Aneurinibacillus migulanus	GCF_001274715.1	99.3	Aneurinibacillus migulanus	47500	11381
Aneurinibacillus thermoaerophilus	GCF_900099925.1	99.3	Aneurinibacillus thermoaerophilus	143495	11398
Aneurinibacillus danicus	GCF_007991215.1	98.7	Aneurinibacillus danicus	267746	11400
Aneurinibacillus terranovensis	GCF_000430625.1	99.3	Aneurinibacillus terranovensis DSM 18919	1121002	11401
Brevibacillus brevis	GCF_900637055.1	100	Brevibacillus brevis	1393	11402
Brevibacillus laterosporus	GCF_002706795.1	100	Brevibacillus laterosporus DSM 25	1121121	11407
Brevibacillus thermoruber	GCF_000454065.1	100	Brevibacillus thermoruber 423	33942	11409
Brevibacillus parabrevis	GCF_006539065.1	100	Brevibacillus parabrevis	54914	11415
Brevibacillus agri	GCF_006540025.1	100	Brevibacillus agri	51101	11416
Brevibacillus borstelensis	GCF_006540165.1	99.3	Brevibacillus borstelensis	45462	11421
Brevibacillus choshinensis	GCF_001420695.1	99.3	Brevibacillus choshinensis	54911	11423
Brevibacillus centrosporus	GCF_006540045.1	100	Brevibacillus centrosporus	54910	11425
Brevibacillus formosus	GCF_006540185.1	100	Brevibacillus formosus	54913	11427
Brevibacillus reuszeri	GCF_006540225.1	100	Brevibacillus reuszeri	54915	11429
Bacillus horikoshii	GCF_001648575.1	100	Bacillus horikoshii DSM 8719	1076414	1142
Brevibacillus invocatus	GCF_003710915.1	98.6	Brevibacillus invocatus	173959	11436
Brevibacillus panacihumi	GCF_003710985.1	99.3	Brevibacillus panacihumi	497735	11439
Brevibacillus fluminis	GCF_003710825.1	99.3	Brevibacillus fluminis	511487	11440
Cohnella thermotolerans	GCF_000429825.1	98.7	Cohnella thermotolerans DSM 17683	1121347	11442
Cohnella phaseoli	GCF_003386235.1	98.7	Cohnella phaseoli	456490	11447
Cohnella laeviribosi	GCF_000378425.1	98	Cohnella laeviribosi DSM 21336	380174	11448
Cohnella panacarvi	GCF_000515335.1	99.3	Cohnella panacarvi Gsoil 349		11449
Cohnella luojiensis	GCF_004564235.1	98.7	Cohnella luojiensis	652876	11451
Paenibacillus alginolyticus	GCF_000422905.1	97.3	Paenibacillus alginolyticus DSM 5050 = NBRC 15375	59839	11459
Bacillus halmapalus	GCF_002019665.1	100	Bacillus halmapalus	79882	1145
Paenibacillus alvei	GCF_000293805.1	98	Paenibacillus alvei DSM 29	1206781	11461
Paenibacillus amylolyticus	GCF_900095775.1	99.3	Paenibacillus amylolyticus	1451	11464
Paenibacillus chondroitinus	GCF_000799595.1	97.3	Paenibacillus chondroitinus	59842	11467
Paenibacillus lautus	GCF_003269305.1	98.7	Paenibacillus lautus	1401	11469
Paenibacillus macerans	GCF_000746875.1	99.3	Paenibacillus macerans	44252	11475
Paenibacillus macquariensis subsp. macquariensis	GCF_001637165.1	99.4	Paenibacillus macquariensis subsp. macquariensis	1468	11477
Paenibacillus pabuli	GCF_003259455.1	98.7	Paenibacillus pabuli	1472	11478
Paenibacillus polymyxa	GCF_000217775.1	98.6	Paenibacillus polymyxa ATCC 842	1036171	11487
Paenibacillus validus	GCF_004000985.1	100	Paenibacillus validus NBRC 15382	44253	11488
Paenibacillus glucanolyticus	GCF_001632305.1	98.6	Paenibacillus glucanolyticus	59843	11495
Bacillus sporothermodurans	GCF_001587375.1	99.3	Bacillus sporothermodurans	46224	1149
Paenibacillus thiaminolyticus	GCF_902387705.1	98.7	Paenibacillus thiaminolyticus	49283	11502
Paenibacillus durus	GCF_000756615.1	98.6	Paenibacillus durus	44251	11503
Paenibacillus mucilaginosus	GCF_000250655.1	97.3	Paenibacillus mucilaginosus 3016	61624	11505
Paenibacillus peoriae	GCF_000236805.1	98.6	Paenibacillus peoriae KCTC 3763	1087481	11506
Paenibacillus popilliae	GCF_000315235.1	98	Paenibacillus popilliae ATCC 14706	1212764	11508
Paenibacillus curdlanolyticus	GCF_000179615.1	99.3	Paenibacillus curdlanolyticus YK9	717606	11509
Bacillus vallismortis	GCF_000245315.1	66.9	Bacillus vallismortis DV1-F-3	1051502	1150
Paenibacillus kobensis	GCF_004000825.1	99.3	Paenibacillus kobensis NBRC 15729	59841	11511
Paenibacillus ehimensis	GCF_004000785.1	98.7	Paenibacillus ehimensis NBRC 15659	79264	11513
Paenibacillus chitinolyticus	GCF_004117095.1	99.3	Paenibacillus chitinolyticus	79263	11514
Paenibacillus apiarius	GCF_002161865.1	98	Paenibacillus apiarius	46240	11515
Bacillus pseudomycoides	GCF_000161455.1	100	Bacillus pseudomycoides DSM 12442	527000	1151
Paenibacillus chibensis	GCF_004001045.1	98.7	Paenibacillus chibensis	59846	11545
Paenibacillus illinoisensis	GCF_003224455.1	98.7	Paenibacillus illinoisensis	59845	11549
Paenibacillus jamilae	GCF_003428495.1	98.7	Paenibacillus jamilae	114136	11551
Paenibacillus borealis	GCF_000758665.1	98.6	Paenibacillus borealis	160799	11552
Paenibacillus naphthalenovorans	GCF_001465255.1	100	Paenibacillus naphthalenovorans	162209	11553
Paenibacillus stellifer	GCF_000758685.1	98	Paenibacillus stellifer	169760	11556
Paenibacillus graminis	GCF_000758705.1	98.6	Paenibacillus graminis	189425	11559
Paenibacillus odorifer	GCF_000758725.1	98.6	Paenibacillus odorifer	189426	11560
Paenibacillus daejeonensis	GCF_000378385.1	98.6	Paenibacillus daejeonensis DSM 15491	1122917	11561
Paenibacillus lactis	GCF_000230915.1	98.6	Paenibacillus lactis 154	228574	11563
Paenibacillus agaridevorans	GCF_002217665.1	98.7	Geobacillus uzenensis	129339	11570
Paenibacillus anaericanus	GCF_003994475.1	98.6	Paenibacillus anaericanus	170367	11575
Paenibacillus sanguinis	GCF_000374825.1	99.3	Paenibacillus sanguinis 2301083 = DSM 16941	225906	11578
Paenibacillus massiliensis	GCF_000377505.1	98.7	Paenibacillus massiliensis 2301065 = DSM 16942	1122921	11579
Paenibacillus barcinonensis	GCF_003217495.1	98.7	Paenibacillus barcinonensis	198119	11585
Paenibacillus rhizosphaerae	GCF_001956185.1	98.6	Paenibacillus rhizosphaerae	297318	11587
Paenibacillus glycanilyticus	GCF_004000805.1	98	Paenibacillus glycanilyticus NBRC 16618		11590
Paenibacillus larvae	GCF_000988145.1	99.3	Paenibacillus larvae	1464	11592
Paenibacillus assamensis	GCF_000422445.1	99.3	Paenibacillus assamensis DSM 18201	311244	11599
Paenibacillus zanthoxyli	GCF_000520715.1	91.2	Paenibacillus zanthoxyli JH29	369399	11600
Paenibacillus wynnii	GCF_000757885.1	99.3	Paenibacillus wynnii	268407	11601
Paenibacillus ginsengarvi	GCF_003626695.1	98.6	Paenibacillus ginsengarvi	400777	11603
Paenibacillus taiwanensis	GCF_000425125.1	98.7	Paenibacillus taiwanensis DSM 18679	401638	11604
Paenibacillus campinasensis	GCF_002272015.1	98.6	Paenibacillus campinasensis	66347	11605
Paenibacillus dendritiformis	GCF_000245555.1	89.2	Paenibacillus dendritiformis C454	58172	11606
Paenibacillus elgii	GCF_001619725.1	98.7	Paenibacillus elgii	189691	11607
Paenibacillus pasadenensis	GCF_002864175.1	98.7	Paenibacillus pasadenensis	217090	11610
Paenibacillus barengoltzii	GCF_000403375.2	98.6	Paenibacillus barengoltzii G22	343517	11612
Paenibacillus panacisoli	GCF_000426545.1	98.7	Paenibacillus panacisoli DSM 21345	1122922	11615
Paenibacillus humicus	GCF_004000905.1	99.4	Paenibacillus humicus NBRC 102415	412861	11616
Paenibacillus cellulosilyticus	GCF_003182255.1	99.3	Paenibacillus cellulosilyticus	375489	11619
Paenibacillus sabinae	GCF_000612505.1	98.6	Paenibacillus sabinae T27	365617	11620
Paenibacillus terrigena	GCF_000374845.1	98.6	Paenibacillus terrigena DSM 21567	1122927	11622
Paenibacillus fonticola	GCF_000381905.1	98	Paenibacillus fonticola DSM 21315	379896	11625
Paenibacillus taichungensis	GCF_003287275.1	98.7	Paenibacillus taichungensis	484184	11626
Paenibacillus forsythiae	GCF_000520735.1	89.2	Paenibacillus forsythiae T98	365616	11628
Paenibacillus ginsengihumi	GCF_000380965.1	98.6	Paenibacillus ginsengihumi DSM 21568	1122919	11632
Paenibacillus castaneae	GCF_002884445.1	99.3	Paenibacillus castaneae	474957	11634
Paenibacillus harenae	GCF_000422465.1	99.3	Paenibacillus harenae DSM 16969	306543	11635
Paenibacillus nanensis	GCF_003583765.1	100	Paenibacillus nanensis	393251	11636
Paenibacillus donghaensis	GCF_002192415.1	98.6	Paenibacillus donghaensis	414771	11638
Paenibacillus xylanexedens	GCF_007680105.1	99.4	Paenibacillus xylanexedens	528191	11641
Paenibacillus pinihumi	GCF_000422505.1	99.3	Paenibacillus pinihumi DSM 23905 = JCM 16419	1122924	11644
Paenibacillus glacialis	GCF_001637205.1	99.4	Paenibacillus glacialis	494026	11648
Paenibacillus prosopidis	GCF_003337375.1	99.4	Paenibacillus prosopidis	630520	11649
Paenibacillus sophorae	GCF_900110315.1	98.7	Paenibacillus sophorae	682957	11656
Paenibacillus tianmuensis	GCF_900100345.1	98	Paenibacillus tianmuensis	624147	11657
Paenibacillus jilunlii	GCF_900102965.1	98	Paenibacillus jilunlii	682956	11658
Paenibacillus beijingensis	GCF_000961095.1	100	Paenibacillus beijingensis	1126833	11662
Paenibacillus thermophilus	GCF_003864435.1	99.3	Paenibacillus thermophilus	1181891	11663
Paenibacillus xylaniclasticus	GCF_004001065.1	98.7	Paenibacillus xylaniclasticus	588083	11665
Thermobacillus composti	GCF_000227705.2	100	Thermobacillus composti KWC4	717605	11666
Saccharibacillus sacchari	GCF_000585395.1	98.6	Saccharibacillus sacchari DSM 19268	915437	11667
Saccharibacillus kuerlensis	GCF_000378145.1	99.3	Saccharibacillus kuerlensis DSM 22868	459527	11668
Actinobacillus ureae	GCF_000188255.1	99.3	Actinobacillus ureae ATCC 25976	887324	11670
Actinobacillus delphinicola	GCF_900638385.1	96.6	Actinobacillus delphinicola	51161	11671
Actinobacillus pleuropneumoniae	GCF_000178495.2	97.3	Actinobacillus pleuropneumoniae serovar 1 str. 4074	228399	11672
Actinobacillus capsulatus	GCF_000374285.1	98.6	Actinobacillus capsulatus DSM 19761	1120931	11676
Actinobacillus lignieresii	GCF_900444945.1	99.3	Actinobacillus lignieresii	720	11679
Muribacter muris	GCF_001038205.1	99.3	Muribacter muris	67855	11680
Actinobacillus suis	GCF_000739435.1	98	Actinobacillus suis ATCC 33415	743972	11682
Actinobacillus seminis	GCF_900460625.1	98.7	Actinobacillus seminis	722	11683
Actinobacillus porcinus	GCF_901764995.1	98.6	Actinobacillus porcinus	51048	11684
Actinobacillus indolicus	GCF_901764975.1	100	Actinobacillus indolicus	51049	11685
Actinobacillus succinogenes	GCF_002591855.1	98.6	Actinobacillus succinogenes	67854	11687
Actinobacillus equuli subsp. equuli	GCF_900636745.1	98.6	Actinobacillus equuli	718	11689
Avibacterium gallinarum	GCF_004362535.1	98.7	Avibacterium gallinarum	755	11692
Avibacterium endocarditidis	GCF_002921145.1	78.4	Avibacterium endocarditidis	380674	11693
Avibacterium paragallinarum	GCF_900445345.1	98.7	Avibacterium paragallinarum	728	11694
Avibacterium avium	GCF_900454535.1	98.7	Avibacterium avium	751	11695
Avibacterium volantium	GCF_900635775.1	98.6	Avibacterium volantium	762	11696
Gallibacterium anatis	GCF_000772265.1	98.6	Gallibacterium anatis DSM 16844 = F 149	1121910	11697
Haemophilus influenzae	GCF_900407975.1	99.3	Haemophilus influenzae	727	11698
Haemophilus parainfluenzae	GCF_900450845.1	99.3	Haemophilus parainfluenzae ATCC 33392	888828	11707
Haemophilus parahaemolyticus	GCF_900450675.1	98.6	Haemophilus parahaemolyticus HK385	1095744	11708
Haemophilus pittmaniae	GCF_000223275.1	80.4	Haemophilus pittmaniae HK 85	1035188	11709
Haemophilus aegyptius	GCF_000195005.1	98	Haemophilus aegyptius ATCC 11116	888728	11711
Haemophilus haemoglobinophilus	GCF_002015075.1	98	Haemophilus haemoglobinophilus	733	11712
Haemophilus paracuniculus	GCF_002015115.1	99.3	Haemophilus paracuniculus	734	11713
Haemophilus paraphrohaemolyticus	GCF_003253115.1	99.3	Haemophilus paraphrohaemolyticus	736	11714
Haemophilus parasuis	GCF_900450925.1	99.3	Glaesserella parasuis	738	11715
Haemophilus felis	GCF_002015125.1	98.6	[Haemophilus] felis	123822	11716
Haemophilus sputorum	GCF_000238795.1	98	Haemophilus sputorum CCUG 13788	1035839	11717
Lonepinella koalarum	GCF_004565475.1	98.6	Lonepinella koalarum	53417	11719
Mannheimia haemolytica	GCF_900452985.1	98.7	Mannheimia haemolytica	75985	11721
Mannheimia granulomatis	GCF_003435565.1	98.6	Mannheimia granulomatis	85402	11722
Mannheimia varigena	GCF_005845415.1	98.6	Mannheimia varigena	85404	11725
Nicoletella semolina	GCF_004345745.1	99.3	Nicoletella semolina	271160	11728
Pasteurella multocida subsp. multocida	GCF_000754275.1	98.6	Pasteurella multocida	747	11729
Bacillus subtilis subsp. subtilis	GCF_006088795.1	98.6	Bacillus subtilis subsp. subtilis NCIB 3610 = ATCC 6051	535026	1172
Pasteurella canis	GCF_900454865.1	98	Pasteurella canis	753	11730
Pasteurella aerogenes	GCF_900637275.1	98.6	[Pasteurella] aerogenes	749	11731
Pasteurella mairii	GCF_900454475.1	98.6	[Pasteurella] mairii	757	11734
Pasteurella dagmatis	GCF_000163475.1	98.6	Pasteurella dagmatis ATCC 43325	667128	11735
Pasteurella langaaensis	GCF_003096995.1	98	Pasteurella langaaensis DSM 22999	756	11736
Pasteurella multocida subsp. gallicida	GCF_900636625.1	98.6	Pasteurella multocida subsp. gallicida	123812	11737
Pasteurella multocida subsp. septica	GCF_900454845.1	98.6	Pasteurella multocida subsp. septica	115545	11738
Rodentibacter pneumotropicus	GCF_004795475.1	99.3	Rodentibacter pneumotropicus	758	11739
Pasteurella testudinis	GCF_900176075.1	99.3	Pasteurella testudinis DSM 23072	1122938	11741
Pasteurella bettyae	GCF_000262245.1	98.7	Pasteurella bettyae CCUG 2042	1095749	11742
Pasteurella lymphangitidis	GCF_900637475.1	98.6	Yersinia pseudotuberculosis	633	11743
Pasteurella skyensis	GCF_900109845.1	99.3	Pasteurella skyensis	97481	11745
Pasteurella oralis	GCF_002850605.1	98	Pasteurella oralis	1071947	11746
Bibersteinia trehalosi	GCF_004346205.1	98.6	Bibersteinia trehalosi	47735	11747
Phocoenobacter uteri	GCF_900454895.1	98.7	Phocoenobacter uteri	146806	11748
Volucribacter psittacicida	GCF_004339025.1	98	Volucribacter psittacicida	203482	11749
Histophilus somni	GCF_008087605.1	98.6	Histophilus somni	731	11751
Aggregatibacter actinomycetemcomitans	GCF_000372365.1	98.6	Aggregatibacter actinomycetemcomitans DSM 8324	1120957	11752
Aggregatibacter segnis	GCF_900476035.1	99.3	Aggregatibacter segnis ATCC 33393	888057	11755
Chelonobacter oris	GCF_000772535.1	100	Chelonobacter oris	505317	11756
Basfia succiniciproducens	GCF_900101275.1	99.3	Basfia succiniciproducens	653940	11757
Necropsobacter rosorum	GCF_000751835.1	98	Necropsobacter rosorum	908285	11758
Otariodibacter oris	GCF_003634665.1	98.6	Otariodibacter oris	1032623	11759
Dehalobacter restrictus	GCF_000512895.1	97.3	Dehalobacter restrictus DSM 9455	871738	11761
Desulfitobacterium dehalogenans	GCF_000243155.2	99.3	Desulfitobacterium dehalogenans ATCC 51507	756499	11762
Desulfitobacterium hafniense	GCF_000021925.1	99.3	Desulfitobacterium hafniense DCB-2	272564	11765
Desulfitobacterium chlororespirans	GCF_900143285.1	99.3	Desulfitobacterium chlororespirans DSM 11544	51616	11770
Desulfitobacterium metallireducens	GCF_000231405.2	98.6	Desulfitobacterium metallireducens DSM 15288	871968	11771
Desulfonispora thiosulfatigenes	GCF_900176035.1	95.3	Desulfonispora thiosulfatigenes DSM 11270	83661	11773
Desulfosporosinus orientis	GCF_000235605.1	98.6	Desulfosporosinus orientis DSM 765	768706	11774
Desulfosporosinus meridiei	GCF_000231385.2	98.6	Desulfosporosinus meridiei DSM 13257	768704	11776
Desulfosporosinus youngiae	GCF_000244895.1	99.3	Desulfosporosinus youngiae DSM 17734	768710	11778
Desulfosporosinus lacus	GCF_900129935.1	98.6	Desulfosporosinus lacus DSM 15449		11779
Desulfosporosinus hippei	GCF_900100785.1	98	Desulfosporosinus hippei DSM 8344	1121419	11780
Desulfosporosinus acidiphilus	GCF_000255115.2	98	Desulfosporosinus acidiphilus SJ4	646529	11781
Peptococcus niger	GCF_900101835.1	95.9	Peptococcus niger	2741	11782
Syntrophobotulus glycolicus	GCF_000190635.1	98.6	Syntrophobotulus glycolicus DSM 8271	645991	11786
Thermincola ferriacetica	GCF_001263415.1	100	Thermincola ferriacetica	281456	11788
Desulfotomaculum acetoxidans	GCF_000024205.1	99.3	Desulfofarcimen acetoxidans DSM 771	485916	11789
Desulfotomaculum guttoideum	GCF_900105215.1	98.6	[Desulfotomaculum] guttoideum	58134	11791
Desulfotomaculum nigrificans	GCF_000189755.2	100	Desulfotomaculum nigrificans DSM 574	696369	11792
Desulfotomaculum ruminis	GCF_000215085.1	99.3	Desulfotomaculum ruminis DSM 2154	696281	11800
Desulfotomaculum aeronauticum	GCF_900142375.1	98.7	Desulfotomaculum aeronauticum DSM 10349	53343	11819
Desulfotomaculum putei	GCF_900129195.1	99.4	Desulfotomaculum putei DSM 12395	74701	11823
Desulfotomaculum gibsoniae	GCF_000233715.2	98.6	Desulfallas gibsoniae DSM 7213	767817	11825
Desulfotomaculum arcticum	GCF_900113335.1	98	Desulfotomaculum arcticum DSM 17038	341036	11829
Desulfotomaculum alcoholivorax	GCF_000430885.1	98	Desulfallas alcoholivorax DSM 16058	1121422	11831
Desulfotomaculum hydrothermale	GCF_000315365.1	99.3	Desulfotomaculum hydrothermale Lam5 = DSM 18033	1121428	11832
Pelotomaculum propionicicum	GCF_004369225.1	98.6	Pelotomaculum propionicicum	258475	11836
Desulfitibacter alkalitolerans	GCF_000620305.1	98	Desulfitibacter alkalitolerans DSM 16504	264641	11839
Desulfurispora thermophila	GCF_000376385.1	98.6	Desulfurispora thermophila DSM 16022	1121472	11840
Peptostreptococcus anaerobius	GCF_000381525.1	96.6	Peptostreptococcus anaerobius VPI 4330 = DSM 2949	1035196	11843
Peptostreptococcus stomatis	GCF_000147675.1	95.9	Peptostreptococcus stomatis DSM 17678	596315	11847
Peptostreptococcus russellii	GCF_900110295.1	95.3	Peptostreptococcus russellii	215200	11848
Tepidibacter thalassicus	GCF_900129915.1	98.7	Tepidibacter thalassicus DSM 15285	214905	11850
Tepidibacter formicigenes	GCF_900142235.1	99.3	Tepidibacter formicigenes DSM 15518	227138	11851
Anaerosphaera aminiphila	GCF_900129925.1	95.3	Anaerosphaera aminiphila DSM 21120		11852
Aminobacter aminovorans	GCF_001605015.1	97.9	Aminobacter aminovorans	83263	11857
Aquamicrobium defluvii	GCF_000585625.1	97.3	Aquamicrobium defluvii	69279	11864
Aquamicrobium aerolatum	GCF_900113935.1	96.6	Aquamicrobium aerolatum DSM 21857		11866
Hoeflea marina	GCF_003182275.1	97.3	Hoeflea marina	274592	11869
Hoeflea phototrophica	GCF_000154705.2	96.6	Hoeflea phototrophica DFL-43	411684	11870
Nitratireductor aquibiodomus	GCF_000615975.1	79.7	Nitratireductor aquibiodomus NL21 = JCM 21793	1231185	11871
Phyllobacterium myrsinacearum	GCF_004217385.1	98	Phyllobacterium myrsinacearum	28101	11874
Pseudaminobacter salicylatoxidans	GCF_003148475.1	96.7	Pseudaminobacter salicylatoxidans	93369	11877
Mesorhizobium loti	GCF_002295055.1	98	Mesorhizobium loti	381	11880
Mesorhizobium huakuii	GCF_000709395.1	96	Mesorhizobium huakuii 7653R	28104	11886
Mesorhizobium mediterraneum	GCF_002284565.1	97.3	Mesorhizobium mediterraneum	43617	11888
Mesorhizobium tianshanense	GCF_007830515.1	97.3	Mesorhizobium tianshanense	39844	11889
Mesorhizobium plurifarium	GCF_000824785.1	97.3	Mesorhizobium plurifarium	69974	11892
Mesorhizobium amorphae	GCF_900119745.1	85.8	Mesorhizobium amorphae	71433	11893
Mesorhizobium albiziae	GCF_900114255.1	97.3	Mesorhizobium albiziae	335020	11894
Acidithiobacillus ferrooxidans	GCF_003309025.1	96.6	Acidithiobacillus ferrooxidans	920	118
Hydrogenovibrio marinus	GCF_000696325.1	93.9	Hydrogenovibrio marinus	28885	11902
Methylophaga sulfidovorans	GCF_900114205.1	98.6	Methylophaga sulfidovorans	45496	11905
Methylophaga thiooxydans	GCF_000156355.1	87.9	Methylophaga thiooxydans DMS010	637616	11907
Methylophaga lonarensis	GCF_000349205.1	94.6	Methylophaga lonarensis MPL	1286106	11908
Sulfurivirga caldicuralii	GCF_900141795.1	98.6	Sulfurivirga caldicuralii	364032	11909
Thiomicrospira aerophila	GCF_000227665.2	97.3	Thiomicrospira aerophila AL3		11910
Thiomicrospira cyclica	GCF_000214825.1	96.6	Thiomicrospira cyclica ALM1		11912
Thiomicrospira microaerophila	GCF_000934765.1	98	Thiomicrospira microaerophila	406020	11913
Thiomicrospira pelophila	GCF_000711195.1	98	Thiomicrospira pelophila DSM 1534	934	11914
Hydrogenovibrio kuenenii	GCF_000526715.1	97.3	Hydrogenovibrio kuenenii DSM 12350	1168067	11923
Thiomicrorhabdus chilensis	GCF_000483485.1	97.3	Thiomicrorhabdus chilensis DSM 12352		11925
Hydrogenovibrio crunogenus	GCF_004786015.1	98	Hydrogenovibrio crunogenus	39765	11927
Hydrogenovibrio thermophilus	GCF_004028275.1	98.6	Hydrogenovibrio thermophilus	265883	11930
Thiomicrorhabdus arctica	GCF_000381085.1	98	Thiomicrorhabdus arctica DSM 13458		11931
Hydrogenovibrio halophilus	GCF_000384235.1	97.3	Hydrogenovibrio halophilus DSM 15072	1123516	11933
Blastopirellula marina	GCF_000153105.1	80.4	Blastopirellula marina DSM 3645	314230	11935
Gemmata obscuriglobus	GCF_000171775.1	71	Gemmata obscuriglobus UQM 2246	214688	11936
Pirellula staleyi	GCF_000025185.1	80.4	Pirellula staleyi DSM 6068	530564	11937
Rubinisphaera brasiliensis	GCF_000165715.2	85.8	Rubinisphaera brasiliensis DSM 5305	756272	11938
Bacillus subtilis subsp. spizizenii	GCF_007989785.1	99.3	Bacillus subtilis subsp. spizizenii	96241	1193
Planctopirus limnophila	GCF_000092105.1	81.1	Planctopirus limnophila DSM 3776	521674	11940
Gimesia maris	GCF_000181475.1	79.8	Gimesia maris DSM 8797	344747	11941
Rhodopirellula baltica	GCF_002901265.1	78.4	Rhodopirellula baltica	265606	11942
Singulisphaera acidiphila	GCF_000242455.2	77.7	Singulisphaera acidiphila DSM 18658	886293	11943
Schlesneria paludicola	GCF_000255655.1	79.1	Schlesneria paludicola DSM 18645	360056	11945
Zavarzinella formosa	GCF_000255705.1	73.7	Zavarzinella formosa DSM 19928	1123508	11946
Aquisphaera giovannonii	GCF_008087625.1	79.7	Aquisphaera giovannonii	406548	11947
Bacillus siralis	GCF_005502275.1	98.7	Bacillus siralis	77777	1194
Kurthia gibsonii	GCF_003660425.1	99.4	Kurthia gibsonii	33946	11950
Kurthia sibirica	GCF_003143975.1	100	Kurthia sibirica	202750	11952
Kurthia zopfii	GCF_900637935.1	99.3	Kurthia zopfii	1650	11954
Planococcus citreus	GCF_003664125.1	98.6	Planococcus citreus	1373	11955
Planococcus kocurii	GCF_001465835.2	99.3	Planococcus kocurii	1374	11956
Planococcus antarcticus	GCF_001687565.2	98.6	Planococcus antarcticus DSM 14505	1185653	11959
Planococcus salinarum	GCF_007004625.1	99.3	Planococcus salinarum	622695	11960
Planococcus rifietoensis	GCF_001465795.2	98.6	Planococcus rifietoensis	200991	11962
Planococcus maitriensis	GCF_003289925.1	99.3	Planococcus maitriensis	221799	11963
Planococcus maritimus	GCF_001730005.1	99.3	Planococcus maritimus	192421	11964
Planococcus donghaensis	GCF_001687665.2	99.3	Planococcus donghaensis	414778	11965
Planococcus plakortidis	GCF_001687605.2	98.6	Planococcus plakortidis	1038856	11966
Planococcus halocryophilus	GCF_000342445.1	90.5	Planococcus halocryophilus Or1	1005941	11967
Planomicrobium okeanokoites	GCF_900176575.1	99.3	Planomicrobium okeanokoites	244	11970
Planomicrobium koreense	GCF_004761975.1	95.9	Planomicrobium koreense	112331	11971
Planomicrobium glaciei	GCF_900099655.1	99.3	Planomicrobium glaciei	459472	11974
Sporosarcina globispora	GCF_001274725.1	98.6	Sporosarcina globispora	1459	11976
Sporosarcina pasteurii	GCF_900457495.1	97.3	Sporosarcina pasteurii	1474	11981
Sporosarcina psychrophila	GCF_001590685.1	97.3	Sporosarcina psychrophila	1476	11984
Sporosarcina ureae	GCF_002082015.1	98.6	Sporosarcina ureae	1571	11990
Sporosarcina koreensis	GCF_000826145.2	98	Sporosarcina koreensis	334735	11996
Paenisporosarcina antarctica	GCF_004367585.1	99.3	Paenisporosarcina antarctica	417367	11998
Sporosarcina luteola	GCF_007991495.1	97.3	Sporosarcina luteola	582850	11999
Bacillus okuhidensis	GCF_001274915.1	99.3	Bacillus okuhidensis	136160	1199
Acetobacter pomorum	GCF_003391275.1	94.6	Acetobacter pomorum	65959	11
Sporosarcina newyorkensis	GCF_900167515.1	97.3	Sporosarcina newyorkensis	759851	12006
Bhargavaea beijingensis	GCF_900101985.1	98.7	Bhargavaea beijingensis	426756	12009
Bhargavaea ginsengi	GCF_900109165.1	98.7	Bhargavaea ginsengi	426757	12010
Bhargavaea cecembensis	GCF_000826125.2	98	Bhargavaea cecembensis	394098	12011
Chondromyces apiculatus	GCF_000601485.1	91.9	Chondromyces apiculatus DSM 436		12013
Chondromyces crocatus	GCF_001189295.1	91.2	Chondromyces crocatus	52	12016
Bacillus sonorensis	GCF_902364585.1	99.3	Bacillus sonorensis	119858	1201
Polyangium fumosum	GCF_005144585.1	91.9	Polyangium fumosum	889272	12028
Bacillus endophyticus	GCF_003833305.1	99.3	Bacillus endophyticus	135735	1203
Bacillus subterraneus	GCF_000934845.1	100	Bacillus subterraneus	285983	1204
Sorangium cellulosum	GCF_004135735.1	92.6	Sorangium cellulosum	56	12062
Bacillus acidicola	GCF_001636425.1	99.3	Bacillus acidicola	209389	1207
Bacillus nealsonii	GCF_002835805.1	98.7	Bacillus nealsonii	115979	1209
Bacillus funiculus	GCF_004138295.1	100	Bacillus funiculus	137993	1210
Bacillus selenitireducens	GCF_000093085.1	98.6	[Bacillus] selenitireducens MLS10	439292	1211
Bacillus galactosidilyticus	GCF_001645705.1	97.3	Bacillus galactosidilyticus	217031	1212
Bacillus drentensis	GCF_001636415.1	98.6	Bacillus drentensis	220684	1213
Bacillus bataviensis	GCF_000307875.1	98	Bacillus bataviensis LMG 21833	1117379	1214
Bacillus vireti	GCF_001026695.1	99.4	Bacillus vireti	220686	1215
Bacillus novalis	GCF_001636395.1	99.3	Bacillus novalis	220687	1216
Bacillus soli	GCF_002335815.1	99.3	Bacillus soli	220688	1217
Fictibacillus gelatini	GCF_000430745.1	98	Fictibacillus gelatini DSM 15865	1121091	1218
Bacillus fortis	GCF_007682335.1	99.3	Bacillus fortis	254758	1219
Bacillus farraginis	GCF_001439965.1	98.7	Bacillus farraginis	254757	1220
Bacillus fordii	GCF_000374565.1	98	Bacillus fordii DSM 16014 = CIP 108821	1121090	1221
Bacillus mannanilyticus	GCF_000615945.1	89.9	Bacillus mannanilyticus JCM 10596		1222
Bacillus marisflavi	GCF_001274775.1	99.4	Bacillus marisflavi	189381	1224
Bacillus aquimaris	GCF_008180865.1	100	Bacillus aquimaris	189382	1225
Bacillus hwajinpoensis	GCF_005144865.1	99.3	Bacillus hwajinpoensis	208199	1226
Bacillus muralis	GCF_001922025.1	95.9	Lactobacillus parabuchneri	152331	1227
Bacillus litoralis	GCF_001654695.1	99.3	Bacillus litoralis	152268	1228
Bacillus macyae	GCF_001039475.1	98.6	Anaerobacillus macyae	157733	1229
Bacillus humi	GCF_001439915.1	98.6	Bacillus humi	263474	1230
Bacillus methanolicus	GCF_000262755.1	98.7	Bacillus methanolicus PB1	997296	1231
Bacillus indicus	GCF_000709935.2	98.6	Bacillus indicus	246786	1233
Bacillus patagoniensis	GCF_002019705.1	98.6	Bacillus patagoniensis	228576	1234
Alkalicoccus saliphilus	GCF_003044065.1	98.6	Alkalicoccus saliphilus	200989	1235
Fictibacillus arsenicus	GCF_001999465.1	98.7	Fictibacillus arsenicus	255247	1237
Bacillus boroniphilus	GCF_000517385.1	86.5	Bacillus boroniphilus JCM 21738		1238
Bacillus wakoensis	GCF_000513095.1	91.9	Bacillus wakoensis JCM 9140	288813	1240
Bacillus hemicellulosilyticus	GCF_000513115.1	95.3	Bacillus hemicellulosilyticus JCM 9152		1241
Bacillus cellulosilyticus	GCF_000177235.2	98	Bacillus cellulosilyticus DSM 2522	649639	1242
Bacillus koreensis	GCF_001274935.1	98.7	Bacillus koreensis	284581	1244
Fictibacillus macauensis	GCF_000269865.1	99.3	Fictibacillus macauensis ZFHKF-1	1196324	1245
Bacillus salarius	GCF_003945585.1	98.7	Bacillus salarius	284579	1246
Bacillus ginsengihumi	GCF_000786015.1	97.3	Bacillus ginsengihumi	363870	1247
Paludibacter propionicigenes	GCF_000183135.1	93.2	Paludibacter propionicigenes WB4	185300	12496
Parabacteroides distasonis	GCF_000012845.1	92.6	Parabacteroides distasonis ATCC 8503	435591	12497
Parabacteroides johnsonii	GCF_000156495.1	89.9	Parabacteroides johnsonii DSM 18315	537006	12498
Parabacteroides merdae	GCF_000154105.1	92.6	Parabacteroides merdae ATCC 43184	411477	12499
Parabacteroides goldsteinii	GCF_000969835.1	92.6	Parabacteroides goldsteinii DSM 19448 = WAL 12034	927665	12500
Parabacteroides gordonii	GCF_902385405.1	93.3	Parabacteroides gordonii	574930	12501
Parabacteroides chartae	GCF_900168155.1	93.2	Parabacteroides chartae	1037355	12502
Porphyromonas macacae	GCF_000379945.1	89.9	Porphyromonas macacae DSM 20710 = JCM 13914	1122974	12504
Porphyromonas asaccharolytica	GCF_000212375.1	86.5	Porphyromonas asaccharolytica DSM 20707	879243	12505
Porphyromonas gingivalis	GCF_000010505.1	91.2	Porphyromonas gingivalis ATCC 33277	431947	12506
Porphyromonas gulae	GCF_000378065.1	91.9	Porphyromonas gulae DSM 15663	1122972	12507
Porphyromonas levii	GCF_000379925.1	88.5	Porphyromonas levii DSM 23370	1122973	12508
Porphyromonas endodontalis	GCF_000174815.1	88.5	Porphyromonas endodontalis ATCC 35406	553175	12509
Bacillus jeotgali	GCF_900166585.1	100	Bacillus jeotgali	129985	1250
Porphyromonas catoniae	GCF_000565015.1	90.5	Porphyromonas catoniae ATCC 51270	887901	12510
Porphyromonas uenonis	GCF_000482365.1	88.5	Porphyromonas uenonis DSM 23387 = JCM 13868	281920	12511
Porphyromonas somerae	GCF_000372405.1	90.5	Porphyromonas somerae DSM 23386	1122975	12512
Porphyromonas bennonis	GCF_000375645.1	87.8	Porphyromonas bennonis DSM 23058 = JCM 16335	501496	12513
Proteiniphilum acetatigenes	GCF_000380985.1	94.6	Proteiniphilum acetatigenes DSM 18083	294710	12514
Dysgonomonas gadei	GCF_000213555.1	93.9	Dysgonomonas gadei ATCC BAA-286	742766	12515
Dysgonomonas capnocytophagoides	GCF_004405045.1	93.9	Dysgonomonas capnocytophagoides	45254	12516
Dysgonomonas mossii	GCF_000213575.1	95.3	Dysgonomonas mossii DSM 22836	742767	12517
Barnesiella viscericola	GCF_000512915.1	91.2	Barnesiella viscericola DSM 18177	880074	12518
Barnesiella intestinihominis	GCF_000296465.1	92.6	Barnesiella intestinihominis YIT 11860	487174	12519
Bacillus fumarioli	GCF_001591485.1	99.3	Bacillus fumarioli NBRC 102428		1251
Odoribacter splanchnicus	GCF_003467205.1	94.6	Odoribacter splanchnicus	28118	12520
Odoribacter laneus	GCF_000243215.1	92.6	Odoribacter laneus YIT 12061	742817	12521
Butyricimonas synergistica	GCF_902376195.1	92.6	Butyricimonas synergistica	544644	12522
Butyricimonas virosa	GCF_902364335.1	94.6	Butyricimonas virosa	544645	12523
Prevotella bivia	GCF_000262545.1	93.9	Prevotella bivia DSM 20514	868129	12525
Prevotella buccae	GCF_000184945.1	90.5	Prevotella buccae ATCC 33574	873513	12526
Prevotella buccalis	GCF_000177075.1	93.3	Prevotella buccalis ATCC 35310	679190	12528
Prevotella denticola	GCF_000421205.1	94	Prevotella denticola DSM 20614 = JCM 13449	1122982	12529
Bacillus krulwichiae	GCF_002109385.1	97.3	Bacillus krulwichiae	199441	1252
Prevotella disiens	GCF_900454955.1	91.3	Prevotella disiens	28130	12530
Prevotella intermedia	GCF_001953955.1	93.2	Prevotella intermedia ATCC 25611 = DSM 20706	1122984	12531
Prevotella oralis	GCF_000185145.2	93.3	Prevotella oralis ATCC 33269	873533	12532
Prevotella melaninogenica	GCF_000144405.1	93.2	Prevotella melaninogenica ATCC 25845	553174	12534
Prevotella albensis	GCF_000426565.1	93.9	Prevotella albensis DSM 11370 = JCM 12258	1122978	12535
Prevotella bryantii	GCF_000179055.1	87.2	Prevotella bryantii B14	752555	12536
Prevotella nigrescens	GCF_000220235.1	92.6	Prevotella nigrescens ATCC 33563	997352	12537
Prevotella salivae	GCF_000185845.1	92.6	Prevotella salivae DSM 15606	888832	12538
Prevotella shahii	GCF_000613445.1	78.4	Prevotella shahii DSM 15611 = JCM 12083	228603	12539
Prevotella multiformis	GCF_000191065.1	93.2	Prevotella multiformis DSM 16608	888743	12540
Prevotella baroniae	GCF_000426585.1	93.9	Prevotella baroniae DSM 16972 = JCM 13447	305719	12541
Prevotella marshii	GCF_000146675.1	93.9	Prevotella marshii DSM 16973 = JCM 13450	862515	12542
Prevotella multisaccharivorax	GCF_000218235.1	94.6	Prevotella multisaccharivorax DSM 17128	688246	12543
Prevotella bergensis	GCF_000160535.1	94	Prevotella bergensis DSM 17361	585502	12544
Prevotella oryzae	GCF_000585355.1	93.9	Prevotella oryzae DSM 17970		12545
Prevotella copri	GCF_000157935.1	93.3	Prevotella copri DSM 18205	537011	12547
Prevotella stercorea	GCF_000235885.1	91.9	Prevotella stercorea DSM 18206	1002367	12548
Prevotella pallens	GCF_000220255.1	93.2	Prevotella pallens ATCC 700821	997353	12549
Bacillus aurantiacus	GCF_000429705.1	98	Bacillus aurantiacus DSM 18675	1121086	1254
Prevotella oris	GCF_000613505.1	81.1	Prevotella oris DSM 18711 = JCM 12252	1122989	12550
Prevotella corporis	GCF_000430525.1	93.3	Prevotella corporis DSM 18810 = JCM 8529	1122981	12551
Prevotella loescheii	GCF_000378085.1	93.9	Prevotella loescheii DSM 19665 = JCM 12249 = ATCC 15930	1122985	12553
Prevotella veroralis	GCF_000377625.1	93.2	Prevotella veroralis DSM 19559 = JCM 6290	1122993	12554
Prevotella nanceiensis	GCF_000379965.1	92.6	Prevotella nanceiensis DSM 19126 = JCM 15639	1122988	12555
Prevotella timonensis	GCF_000455445.1	93.9	Prevotella timonensis 4401737 = DSM 22865 = JCM 15640	1122992	12556
Prevotella maculosa	GCF_000382385.1	93.3	Prevotella maculosa DSM 19339 = JCM 15638	439703	12557
Prevotella paludivivens	GCF_000373185.1	93.2	Prevotella paludivivens DSM 17968 = JCM 13650	1122990	12558
Bacillus selenatarsenatis	GCF_000813125.1	100	Bacillus selenatarsenatis SF-1		1255
Prevotella histicola	GCF_000613925.1	86.5	Prevotella histicola JCM 15637 = DNF00424	470565	12560
Prevotella amnii	GCF_001553225.1	93.9	Prevotella amnii	419005	12562
Prevotella falsenii	GCF_000613945.1	85.8	Prevotella falsenii DSM 22864 = JCM 15124	515414	12563
Prevotella micans	GCF_000614105.1	83.1	Prevotella micans DSM 21469 = JCM 16134	1122987	12564
Prevotella dentasini	GCF_000614065.1	77.1	Prevotella dentasini JCM 15908	1236509	12565
Prevotella saccharolytica	GCF_000614205.1	83.1	Prevotella saccharolytica JCM 17484		12566
Prevotella fusca	GCF_001262015.1	93.3	Prevotella fusca JCM 17724		12567
Prevotella scopos	GCF_001683355.1	94.6	Prevotella scopos JCM 17725		12568
Paraprevotella clara	GCF_902388125.1	94.6	Paraprevotella clara	454154	12569
Bacillus luciferensis	GCF_002156865.1	98.6	Bacillus luciferensis	178774	1256
Paraprevotella xylaniphila	GCF_902374365.1	94.6	Paraprevotella xylaniphila	454155	12570
Cellulosimicrobium cellulans	GCF_002162335.1	93.9	Cellulosimicrobium cellulans	1710	12575
Bacillus shackletonii	GCF_001420715.1	98.7	Bacillus shackletonii	157838	1257
Cellulosimicrobium funkei	GCF_004519295.1	94.6	Cellulosimicrobium funkei	264251	12581
Cellulosimicrobium terreum	GCF_004114655.2	94.6	Cellulosimicrobium terreum	412439	12582
Isoptericola variabilis	GCF_001750215.1	83.8	Isoptericola variabilis	139208	12583
Isoptericola halotolerans	GCF_003003075.1	95.3	Isoptericola halotolerans	300560	12584
Isoptericola jiangsuensis	GCF_002563715.1	95.9	Isoptericola jiangsuensis	548579	12586
Myceligenerans xiligouense	GCF_003814695.1	96	Myceligenerans xiligouense	253184	12588
Bacillus vietnamensis	GCF_001305855.1	100	Bacillus vietnamensis	218284	1258
Bacillus oshimensis	GCF_002019765.1	99.3	Bacillus oshimensis	290588	1259
Acidithiobacillus thiooxidans	GCF_000227215.1	95.3	Acidithiobacillus thiooxidans ATCC 19377	637390	125
Promicromonospora sukumoe	GCF_003096495.1	93.2	Promicromonospora sukumoe	88382	12601
Promicromonospora kroppenstedtii	GCF_000515355.1	83.8	Promicromonospora kroppenstedtii DSM 19349	926564	12604
Krasilnikoviella flava	GCF_900167525.1	95.3	Krasilnikoviella flava	526729	12605
Promicromonospora thailandica	GCF_003550025.1	92.6	Promicromonospora thailandica	765201	12608
Xylanibacterium ulmi	GCF_004216535.1	95.9	Xylanibacterium ulmi	228973	12609
Bacillus alveayuensis	GCF_000948175.1	99.3	Bacillus alveayuensis	279215	1260
Xylanimonas cellulosilytica	GCF_000024965.1	95.9	Xylanimonas cellulosilytica DSM 15894	446471	12611
Friedmanniella luteola	GCF_900105065.1	93.2	Friedmanniella luteola	546871	12617
Friedmanniella sagamiharensis	GCF_900105785.1	92.6	Friedmanniella sagamiharensis	546874	12619
Bacillus akibai	GCF_000513135.1	98	Bacillus akibai JCM 9157		1261
Granulicoccus phenolivorans	GCF_000423085.1	95.3	Granulicoccus phenolivorans DSM 17626 = NBRC 107789 = JCM 15570	266854	12620
Luteococcus japonicus	GCF_003752415.1	94.6	Luteococcus japonicus	33984	12621
Microlunatus phosphovorus	GCF_000270245.1	93.2	Microlunatus phosphovorus NM-1	29405	12625
Microlunatus soli	GCF_900105385.1	93.9	Microlunatus soli	630515	12629
Bacillus okhensis	GCF_000787375.1	100	Bacillus okhensis	333138	1262
Micropruina glycogenica	GCF_900289045.1	94.6	Micropruina glycogenica	75385	12632
Acidipropionibacterium acidipropionici	GCF_000427845.1	92.6	Acidipropionibacterium acidipropionici DSM 4900	1111734	12633
Bacillus altitudinis	GCF_008180475.1	100	Bacillus altitudinis	293387	1263
Cutibacterium avidum	GCF_000227295.1	92.6	Cutibacterium avidum ATCC 25577	997355	12641
Propionibacterium freudenreichii	GCF_900000125.1	93.3	Propionibacterium freudenreichii	1744	12642
Cutibacterium granulosum	GCF_000463665.1	81.1	Cutibacterium granulosum DSM 20700	1160719	12645
Bacillus safensis	GCF_007674245.1	100	Bacillus safensis	561879	1264
Acidipropionibacterium jensenii	GCF_900637925.1	93.2	Acidipropionibacterium jensenii	1749	12651
Pseudopropionibacterium propionicum	GCF_900638645.1	92.6	Pseudopropionibacterium propionicum	1750	12653
Acidipropionibacterium thoenii	GCF_000423445.1	93.2	Acidipropionibacterium thoenii DSM 20276	1751	12654
Propionibacterium australiense	GCF_900637915.1	95.3	Propionibacterium australiense	119981	12657
Propionibacterium cyclohexanicum	GCF_900111365.1	91.9	Propionibacterium cyclohexanicum	64702	12658
Propionibacterium acidifaciens	GCF_000426605.1	91.9	Propionibacterium acidifaciens DSM 21887	1122994	12659
Bacillus infantis	GCF_008180695.1	98	Bacillus infantis	324767	1265
Propionicimonas paludicola	GCF_002563675.1	94.6	Propionicimonas paludicola	185243	12660
Propioniferax innocua	GCF_006716235.1	94.6	Propioniferax innocua	1753	12662
Propionimicrobium lymphophilum	GCF_000423485.1	91.9	Propionimicrobium lymphophilum DSM 4903	33012	12663
Tessaracoccus bendigoensis	GCF_900141915.1	93.2	Tessaracoccus bendigoensis DSM 12906		12664
Tessaracoccus flavescens	GCF_001998865.1	96.6	Tessaracoccus flavescens	399497	12666
Tessaracoccus oleiagri	GCF_900103275.1	93.2	Tessaracoccus oleiagri	686624	12668
Propionicicella superfundia	GCF_000423465.1	94.6	Propionicicella superfundia DSM 22317	348582	12670
Aestuariimicrobium kwangyangense	GCF_000421525.1	93.9	Aestuariimicrobium kwangyangense DSM 21549	396389	12671
Auraticoccus monumenti	GCF_900101785.1	92.6	Auraticoccus monumenti	675864	12672
Propioniciclava tarda	GCF_900182665.1	93.2	Propioniciclava tarda	433330	12673
Naumannella halotolerans	GCF_004364645.1	95.3	Naumannella halotolerans	993414	12674
Algicola sagamiensis	GCF_000374485.1	98.6	Algicola sagamiensis DSM 14643	1120963	12675
Pseudoalteromonas aurantia	GCF_005887355.1	98.6	Pseudoalteromonas aurantia	43654	12676
Pseudoalteromonas citrea	GCF_005887475.1	98	Pseudoalteromonas citrea	43655	12677
Pseudoalteromonas denitrificans	GCF_900112265.1	100	Pseudoalteromonas denitrificans DSM 6059	43656	12678
Pseudoalteromonas haloplanktis	GCF_000238355.1	98	Pseudoalteromonas haloplanktis ATCC 14393	1117315	12679
Pseudoalteromonas luteoviolacea	GCF_006704145.1	99.3	Pseudoalteromonas luteoviolacea	43657	12680
Pseudoalteromonas rubra	GCF_000238295.2	98.6	Pseudoalteromonas rubra DSM 6842	1117318	12681
Pseudoalteromonas undina	GCF_001298405.1	99.3	Pseudoalteromonas undina	43660	12682
Pseudoalteromonas carrageenovora	GCF_004328865.1	98.6	Pseudoalteromonas carrageenovora	227	12683
Pseudoalteromonas espejiana	GCF_007989585.1	98.7	Pseudoalteromonas espejiana	28107	12684
Pseudoalteromonas nigrifaciens	GCF_007991255.1	98.7	Pseudoalteromonas nigrifaciens	28109	12685
Pseudoalteromonas tetraodonis	GCF_002310835.1	99.3	Pseudoalteromonas tetraodonis	43659	12686
Pseudoalteromonas peptidolytica	GCF_007989895.1	98.6	Pseudoalteromonas peptidolytica	61150	12687
Pseudoalteromonas tunicata	GCF_000153245.1	98	Pseudoalteromonas tunicata D2	87626	12688
Pseudoalteromonas prydzensis	GCF_001661495.1	98	Pseudoalteromonas prydzensis	182141	12689
Bacillus foraminis	GCF_003667765.1	99.3	Bacillus foraminis	279826	1268
Pseudoalteromonas flavipulchra	GCF_005886245.1	98	Pseudoalteromonas flavipulchra	137779	12690
Pseudoalteromonas translucida	GCF_001465295.1	98.6	Pseudoalteromonas translucida KMM 520	166934	12691
Pseudoalteromonas paragorgicola	GCF_000271305.1	95.9	Hydrocarboniphaga effusa AP103	1172194	12692
Pseudoalteromonas agarivorans	GCF_002310855.1	98	Pseudoalteromonas agarivorans DSM 14585	1312369	12693
Pseudoalteromonas ulvae	GCF_002156545.1	99.3	Pseudoalteromonas ulvae	107327	12694
Pseudoalteromonas mariniglutinosa	GCF_001662245.1	98	Pseudoalteromonas mariniglutinosa	206042	12695
Pseudoalteromonas issachenkonii	GCF_002310795.1	99.3	Pseudoalteromonas issachenkonii	152297	12696
Pseudoalteromonas telluritireducens	GCF_001596795.1	96.6	Pseudoalteromonas telluritireducens	162160	12697
Pseudoalteromonas spiralis	GCF_001596815.1	96.6	Pseudoalteromonas spiralis	162157	12698
Pseudoalteromonas aliena	GCF_001999225.1	98.6	Pseudoalteromonas aliena	247523	12699
Bacillus panaciterrae	GCF_000430785.1	99.3	Bacillus panaciterrae DSM 19096	1121093	1269
Acidithiobacillus caldus	GCF_000175575.2	96.6	Acidithiobacillus caldus ATCC 51756	637389	126
Pseudoalteromonas marina	GCF_002407085.1	97.3	Pseudoalteromonas marina	267375	12700
Pseudoalteromonas arctica	GCF_002836095.1	98.6	Pseudoalteromonas arctica	394751	12701
Pseudoalteromonas lipolytica	GCF_900116435.1	98.6	Pseudoalteromonas lipolytica	570156	12702
Bacillus taeanensis	GCF_003318295.1	98.7	Bacillus taeanensis	273032	1270
Azomonas agilis	GCF_007830255.1	98.7	Azomonas agilis	116849	12717
Bacillus butanolivorans	GCF_003410415.1	97.3	Bacillus butanolivorans	421767	1271
Azotobacter beijerinckii	GCF_900114395.1	100	Azotobacter beijerinckii	170623	12725
Azotobacter chroococcum	GCF_005144545.1	100	Azotobacter chroococcum	353	12736
Bacillus lehensis	GCF_004375095.1	99.3	Bacillus lehensis	300825	1273
Azotobacter vinelandii	GCF_900119555.1	98.7	Azotobacter vinelandii	354	12749
Bacillus plakortidis	GCF_001420645.1	99.3	Bacillus plakortidis	444060	1274
Salibacterium qingdaonense	GCF_900114715.1	98.7	Salibacterium qingdaonense	266892	1276
Bacillus chagannorensis	GCF_000429725.1	98.7	Bacillus chagannorensis DSM 18086	1121087	1277
Bacillus kribbensis	GCF_000430765.1	98.7	Bacillus kribbensis DSM 17871	1121092	1279
Pseudomonas aeruginosa	GCF_003975965.1	99.4	Pseudomonas aeruginosa	287	12800
Pseudomonas alcaligenes	GCF_001597285.1	99.3	Pseudomonas alcaligenes	43263	12807
Pseudomonas asplenii	GCF_900105475.1	99.3	Pseudomonas asplenii	53407	12808
Bacillus coahuilensis	GCF_000171615.1	83.8	Bacillus coahuilensis m4-4	441769	1280
Pseudomonas carboxydohydrogena	GCF_004353865.1	96.6	Hydrogenophaga pseudoflava	47421	12810
Pseudomonas cichorii	GCF_900104015.1	99.3	Pseudomonas cichorii	36746	12817
Bacillus cecembensis	GCF_001439635.1	98	Bacillus cecembensis	459347	1281
Pseudomonas citronellolis	GCF_001654435.1	99.3	Pseudomonas citronellolis	53408	12823
Bacillus alkalitelluris	GCF_002019645.1	99.3	Bacillus alkalitelluris	304268	1282
Bacillus alkalinitrilicus	GCF_002019605.1	98.6	Bacillus alkalinitrilicus	427920	1283
Bacillus aidingensis	GCF_000429685.1	99.3	Bacillus aidingensis DSM 18341	1121085	1284
Pseudomonas fluorescens	GCF_900636825.1	100	Pseudomonas fluorescens	294	12851
Fictibacillus solisalsi	GCF_900103485.1	99.3	Fictibacillus solisalsi	459525	1285
Pseudomonas fragi	GCF_900683685.1	100	Pseudomonas fragi	296	12861
Pseudomonas oleovorans subsp. oleovorans	GCF_002091815.1	99.4	Pseudomonas oleovorans subsp. oleovorans NBRC 13583 = DSM 1045	1218072	12867
Bacillus acidiproducens	GCF_000374345.1	98	Bacillus acidiproducens DSM 23148	444461	1286
Bacillus subtilis subsp. inaquosorum	GCF_003413465.1	99.3	Bacillus subtilis subsp. inaquosorum	1236548	1289
Acidithiobacillus albertensis	GCF_001931655.1	98	Acidithiobacillus albertensis	119978	128
Bacillus aryabhattai	GCF_000956595.1	98	Bacillus aryabhattai B8W22	1358420	1290
Solibacillus isronensis	GCF_000298255.1	98.7	Solibacillus isronensis B3W22	1224748	1292
Salipaludibacillus neizhouensis	GCF_003615245.1	98.7	Salipaludibacillus neizhouensis	885475	1293
Bacillus trypoxylicola	GCF_001590785.1	98	Bacillus trypoxylicola	519424	1294
Bacillus beveridgei	GCF_001721685.1	98	Bacillus beveridgei	632773	1295
Bacillus horneckiae	GCF_001636335.1	99.3	Bacillus horneckiae	549687	1297
Acidithiobacillus ferrivorans	GCF_001857665.2	96.7	Acidithiobacillus ferrivorans	160808	129
Acetobacter cerevisiae	GCF_001581105.1	95.3	Acetobacter cerevisiae	178900	12
Bacillus marmarensis	GCF_000474275.2	98.7	Bacillus marmarensis DSM 21297	1188261	1300
Bombella intestini	GCF_002003665.1	94.6	Bombella intestini	1539051	130136
Acidithiobacillus ferridurans	GCF_003966655.1	95.3	Acidithiobacillus ferridurans	1232575	130138
Actinotignum sanguinis	GCF_003957255.1	89.2	Actinotignum sanguinis	1445614	130140
Achromobacter mucicolens	GCF_003053425.1	96	Achromobacter mucicolens	1389922	130143
Achromobacter pulmonis	GCF_002885955.2	95.9	Achromobacter pulmonis	66882	130144
Verticiella sediminum	GCF_007558815.1	98.6	Verticiella sediminum	1247510	130146
Basilea psittacipulmonis	GCF_000743945.1	96.6	Basilea psittacipulmonis DSM 24701	1072685	130149
Alicyclobacillus tengchongensis	GCF_001447355.1	96.6	Alicyclobacillus tengchongensis	368812	130150
Alteromonas australica	GCF_000730385.1	98	Alteromonas australica	589873	130151
Marinobacterium mangrovicola	GCF_004339595.1	96.6	Marinobacterium mangrovicola	1476959	130152
Marinobacter salarius	GCF_000831005.1	79.7	Marinobacter salarius	1420917	130155
Marinobacter similis	GCF_000830985.1	83.1	Marinobacter similis	1420916	130156
Anoxybacillus sp.	GCF_001517225.1	99.3	Anoxybacillus suryakundensis	1325335	130160
Bacillus sp.	GCF_005707595.1	100	Bacillus cereus	1396	130179
Bacillus oryziterrae	GCF_000331575.1	100	Bacillus oryziterrae	1191699	130180
Bacillus sp.	GCF_000504145.1	98.7	Bacillus cihuensis	1208599	130181
Halovibrio variabilis	GCF_900162675.1	97.3	Halomonas utahensis	86177	13018
Bacillus xiamenensis	GCF_001857925.1	100	Bacillus xiamenensis	1178537	130192
Bacillus algeriensis	GCF_000613125.1	98	Bacillus sp. EB01	1347086	130194
Bacillus mesonae	GCF_001636315.1	98	Bacillus mesonae	1193713	130195
Bacillus filamentosus	GCF_900177535.1	99.3	Bacillus filamentosus	1402861	130197
Bacillus encimensis	GCF_001630115.1	100	Bacillus badius	1455	130199
Geobacillus icigianus	GCF_000750005.1	100	Geobacillus icigianus	1430331	130203
Paucisalibacillus algeriensis	GCF_000577245.1	99.4	Paucisalibacillus sp. EB02	1347087	130207
Lysinibacillus tabacifolii	GCF_005217585.1	98.7	Lysinibacillus tabacifolii	1173107	130208
Lysinibacillus acetophenoni	GCF_900220965.1	98	Lysinibacillus acetophenoni	614649	130209
Domibacillus enclensis	GCF_900156125.1	99.3	Domibacillus enclensis	1017273	130211
Domibacillus indicus	GCF_000970685.1	100	Domibacillus indicus	1437523	130212
Melghiribacillus thermohalophilus	GCF_004342905.1	98.7	Melghiribacillus thermohalophilus	1324956	130213
Bartonella elizabethae	GCF_002022705.1	97.3	Bartonella elizabethae	807	130214
Bifidobacterium lemurum	GCF_001895165.1	91.2	Bifidobacterium lemurum	1603886	130215
Pseudoscardovia radai	GCF_002259605.1	91.9	Pseudoscardovia radai	987066	130216
Bradyrhizobium paxllaeri	GCF_001693515.2	95.3	Bradyrhizobium paxllaeri	190148	130222
Variibacter gotjawalensis	GCF_004216635.1	97.3	Variibacter gotjawalensis	1333996	130225
Brevibacterium jeotgali	GCF_900169175.1	95.9	Brevibacterium jeotgali	1262550	130226
Paraburkholderia symbiotica	GCF_002934455.1	96.6	Paraburkholderia symbiotica	863227	130227
Paraburkholderia diazotrophica	GCF_900108945.1	97.3	Paraburkholderia diazotrophica	667676	130228
Paraburkholderia dilworthii	GCF_000472525.1	97.3	Paraburkholderia dilworthii	948106	130229
Paraburkholderia eburnea	GCF_003003375.1	97.3	Paraburkholderia eburnea	1189126	130230
Paraburkholderia aspalathi	GCF_900116445.1	98	Paraburkholderia aspalathi	1324617	130231
Paraburkholderia insulsa	GCF_003002115.1	98	Paraburkholderia insulsa	1441714	130232
Ralstonia sp.	GCF_900104095.1	97.3	Ralstonia sp. 25mfcol4.1	491962	130233
Chlamydophila pecorum	GCF_000204135.1	74.3	Chlamydia pecorum E58	331635	130242
Clostridium oryzae	GCF_002029235.1	97.3	Clostridium oryzae	1450648	130250
Alkaliphilus transvaalensis	GCF_000621485.1	99.3	Alkaliphilus transvaalensis ATCC 700919		130251
Caldisalinibacter kiritimatiensis	GCF_000387765.1	98.6	Caldisalinibacter kiritimatiensis	1304284	130252
Comamonas serinivorans	GCF_002158865.1	95.3	Comamonas serinivorans	1082851	130255
Diaphorobacter polyhydroxybutyrativorans	GCF_002214645.1	97.3	Diaphorobacter polyhydroxybutyrativorans	1546149	130259
Variovorax guangxiensis	GCF_006438775.1	98.6	Variovorax guangxiensis	1775474	130263
Collinsella massiliensis	GCF_002161605.1	92.6	[Collinsella] massiliensis	1232426	130264
Corynebacterium glyciniphilum	GCF_000626675.1	93.3	Corynebacterium glyciniphilum AJ 3170	1404244	130267
Corynebacterium pelargi	GCF_004114895.1	94.6	Corynebacterium pelargi	1471400	130269
Dyadobacter jejuensis	GCF_003149085.1	92.6	Dyadobacter jejuensis	1082580	130271
Dyadobacter jiangsuensis	GCF_003014695.1	92.6	Dyadobacter jiangsuensis	1591085	130272
Spirosoma oryzae	GCF_003002825.1	94.6	Spirosoma oryzae	1469603	130273
Deinococcus phoenicis	GCF_000599865.1	83.1	Deinococcus phoenicis	1476583	130275
Thiogranum longum	GCF_004339085.1	98.6	Thiogranum longum	1537524	130290
Citrobacter pasteurii	GCF_008373795.1	99.3	Citrobacter pasteurii	1563222	130292
Bacillus siamensis	GCF_000262045.1	100	Bacillus siamensis KCTC 13613	1177185	1302
Klebsiella quasipneumoniae subsp. quasipneumoniae	GCF_900978235.1	98	Klebsiella quasipneumoniae subsp. quasipneumoniae	1667327	130305
Klebsiella quasipneumoniae subsp. similipneumoniae	GCF_900978135.1	98	Klebsiella quasipneumoniae subsp. similipneumoniae	1463164	130306
Leclercia sp.	GCF_001043635.1	98.7	Leclercia sp. LK8		130307
Pantoea coffeiphila	GCF_002976475.1	97.3	Pantoea coffeiphila	1465635	130309
Sodalis praecaptivus	GCF_000517425.1	98	Sodalis praecaptivus	1239307	130313
Tatumella saanichensis	GCF_000439375.1	99.3	Tatumella saanichensis	480813	130314
Kosakonia sacchari	GCF_900100995.1	98	Kosakonia sacchari	1158459	130318
Rouxiella chamberiensis	GCF_000951135.1	98.6	Rouxiella chamberiensis	1513468	130319
Melissococcus plutonius	GCF_000270185.1	96	Melissococcus plutonius ATCC 35311	940190	130322
Aquimarina pacifica	GCF_000520955.1	92.6	Aquimarina pacifica	1296415	130326
Myroides xuanwuensis	GCF_900142635.1	93.9	Myroides xuanwuensis	1324934	130327
Psychroflexus salarius	GCF_900129035.1	92.6	Psychroflexus salarius	1155689	130328
Winogradskyella jejuensis	GCF_900129745.1	92.6	Winogradskyella jejuensis	1089305	130329
Chryseobacterium oleae	GCF_900115055.1	93.2	Chryseobacterium oleae	491207	130330
Chryseobacterium takakiae	GCF_900129385.1	93.9	Chryseobacterium takakiae	1302685	130331
Lutibacter oricola	GCF_900106565.1	93.2	Lutibacter oricola	762486	130332
Spongiibacterium pacificum	GCF_900215465.1	94.6	Flagellimonas pacifica	1247520	130333
Wenyingzhuangia marina	GCF_900130035.1	92.6	Wenyingzhuangia marina	1195760	130334
Moheibacter sediminis	GCF_900176425.1	92.6	Moheibacter sediminis	1434700	130335
Chishuiella changwenlii	GCF_900142565.1	93.2	Chishuiella changwenlii	1434701	130336
Geoalkalibacter subterraneus	GCF_000827125.1	98	Geoalkalibacter subterraneus	483547	130339
Geodermatophilus aquaeductus	GCF_900182545.1	93.9	Geodermatophilus aquaeductus	1564161	130342
Stackebrandtia endophytica	GCF_006716355.1	93.9	Stackebrandtia endophytica	1496996	130345
Endozoicomonas atrinae	GCF_001647025.1	97.3	Endozoicomonas atrinae	1333660	130346
Janibacter indicus	GCF_900176385.1	98	Janibacter indicus	857417	130358
Anaerostipes rhamnosivorans	GCF_005280655.1	98	Anaerostipes rhamnosivorans	1229621	130359
Murimonas intestini	GCF_902363655.1	97.3	Murimonas intestini	1337051	130360
Lactobacillus yonginensis	GCF_003946265.1	97.3	Lactobacillus yonginensis	1054041	130365
Lactobacillus apinorum	GCF_001281175.1	97.3	Lactobacillus apinorum	1218495	130368
Lactobacillus mellifer	GCF_000970795.1	96.6	Lactobacillus mellifer	1218492	130370
Lactobacillus mellis	GCF_000967245.1	95.3	Lactobacillus mellis	1218508	130372
Lactobacillus melliventris	GCF_003202825.1	95.9	Lactobacillus melliventris	1218507	130374
Lactobacillus kimbladii	GCF_000970755.1	94.6	Lactobacillus kimbladii	1218506	130376
Lactobacillus helsingborgensis	GCF_003173695.1	95.9	Lactobacillus helsingborgensis	1218494	130378
Lactobacillus kullabergensis	GCF_000967195.1	95.3	Lactobacillus kullabergensis	1218493	130380
Lactobacillus gorillae	GCF_001293735.1	97.3	Lactobacillus gorillae	1450649	130382
Lactobacillus mixtipabuli	GCF_002217925.1	97.3	Lactobacillus mixtipabuli	1435342	130383
Listeria floridensis	GCF_000525875.1	89.9	Listeria floridensis FSL S10-1187	1265817	130386
Listeria aquatica	GCF_000525795.1	85.1	Listeria aquatica FSL S10-1188	1265818	130387
Listeria cornellensis	GCF_000525855.1	87.8	Listeria cornellensis FSL F6-0969	1265820	130388
Listeria riparia	GCF_000525995.1	94.6	Listeria riparia FSL S10-1204	1265816	130389
Listeria grandensis	GCF_000525835.1	95.3	Listeria grandensis FSL F6-0971	1265819	130390
Listeria booriae	GCF_000766865.1	98.6	Listeria booriae	1552123	130391
Listeria newyorkensis	GCF_900461625.1	99.3	Listeria newyorkensis	1497681	130392
Bacillus oceanisediminis	GCF_000294775.2	98.6	Bacillus oceanisediminis 2691	139649	1303
Microvirga flocculans	GCF_000518665.1	98	Microvirga flocculans ATCC BAA-817		130401
Microbacterium mangrovi	GCF_000802305.1	92.6	Microbacterium mangrovi	1348253	130411
Labedella endophytica	GCF_003990045.1	93.2	Labedella endophytica	1523160	130416
Paeniglutamicibacter antarcticus	GCF_900010755.1	94	Paeniglutamicibacter antarcticus	494023	130420
Arthrobacter pityocampae	GCF_002927275.1	96	Arthrobacter pityocampae	547334	130421
Arthrobacter enclensis	GCF_001457025.1	94.6	Arthrobacter enclensis	993070	130422
Micrococcus aloeverae	GCF_004462915.1	94.6	Micrococcus aloeverae	1391911	130433
Nesterenkonia massiliensis	GCF_000455245.1	92.6	Nesterenkonia massiliensis	1232429	130434
Nesterenkonia populi	GCF_007994735.1	94.6	Nesterenkonia populi	1591087	130435
Sinomonas humi	GCF_000802235.1	96.6	Sinomonas humi	1338436	130436
Sinomonas susongensis	GCF_005877005.1	94.6	Sinomonas susongensis	1324851	130438
Micromonospora sp.	GCF_003751085.1	96	Micromonospora sp. Llam0	1286226	130443
Micromonospora taraxaci	GCF_007830095.1	94	Micromonospora taraxaci	1316803	130444
Acinetobacter boissieri	GCF_900096955.1	97.3	Acinetobacter boissieri	1219383	130449
Pseudomonas corrugata	GCF_900106085.1	100	Pseudomonas corrugata	47879	13044
Acinetobacter nectaris	GCF_000488215.1	98	Acinetobacter nectaris CIP 110549	1392540	130450
Acinetobacter harbinensis	GCF_000816495.1	98	Acinetobacter harbinensis	1353941	130451
Acinetobacter gandensis	GCF_001678755.1	96.6	Acinetobacter gandensis	1443941	130452
Enhydrobacter aerosaccus	GCF_900167455.1	95.9	Enhydrobacter aerosaccus	225324	130456
Pseudomonas luteola	GCF_003936185.1	98.7	Pseudomonas luteola	47886	13045
Mycobacterium paraense	GCF_002102305.1	98	Mycobacterium paraense	767916	130465
Mycobacterium celeriflavum	GCF_002086175.1	98	Mycolicibacterium celeriflavum	1249101	130466
Cetia pacifica	GCF_005083985.2	87.8	Cetia pacifica	1424653	130468
Rivicola pingtungensis	GCF_003201855.1	98.7	Rivicola pingtungensis	1054498	130470
Crenobacter luteus	GCF_001619695.1	96.6	Crenobacter luteus	1452487	130471
Nitrosomonas europaea	GCF_900106625.1	96.7	Nitrosomonas europaea	915	130472
Nocardia vulneris	GCF_001613425.1	96.7	Nocardia vulneris	1141657	130474
Marmoricola solisilvae	GCF_003725775.1	93.9	Marmoricola solisilvae	1542737	130489
Pseudomonas oryzihabitans	GCF_008693825.1	98	Pseudomonas oryzihabitans	47885	13048
Nocardioides sp.	GCF_004522105.1	97.3	Nocardioides sp. 1609		130491
Nocardioides rubriscoriae	GCF_008087085.1	96.6	Nocardioides rubriscoriae	642762	130492
Nocardiopsis sp.	GCF_001029525.1	96.7	Nocardiopsis sp. RV163	1179818	130495
Allosalinactinospora lopnorensis	GCF_000981225.1	91.2	Allosalinactinospora lopnorensis	1352348	130498
Reinekea blandensis	GCF_000153185.1	89.9	Reinekea blandensis MED297	314283	130499
Pseudomonas fuscovaginae	GCF_900108595.1	99.3	Pseudomonas fuscovaginae	50340	13049
Sinobacterium caligoides	GCF_003752585.1	98.7	Sinobacterium caligoides	933926	130501
Pseudoalteromonas atlantica	GCF_002374815.1	96.6	Pseudoalteromonas atlantica	288	13050
Paenibacillus senegalensis	GCF_000285515.1	99.3	Paenibacillus senegalensis JC66	1033743	130511
Paenibacillus gorillae	GCF_000513275.1	96.6	Paenibacillus gorillae	1243662	130514
Gorillibacterium massiliense	GCF_000455485.1	96.6	Gorillibacterium massiliense	1280390	130518
Frederiksenia canicola	GCF_003814575.1	100	Frederiksenia canicola	123824	130519
Pseudomonas amygdali	GCF_002699855.1	98.7	Pseudomonas amygdali	47877	13051
Vespertiliibacter pulmonis	GCF_003843855.1	98.6	Vespertiliibacter pulmonis	1443036	130520
Mesocricetibacter intestinalis	GCF_004363295.1	98	Mesocricetibacter intestinalis	1521930	130521
Cricetibacter osteomyelitidis	GCF_004340985.1	99.3	Cricetibacter osteomyelitidis	1521931	130522
Desulfosporosinus acididurans	GCF_001029285.1	98	Desulfosporosinus acididurans	476652	130523
Pseudomonas cannabina	GCF_900100365.1	99.3	Pseudomonas cannabina	86840	13052
Mesorhizobium muleiense	GCF_900099905.1	97.3	Mesorhizobium muleiense	1004279	130530
Mesorhizobium hawassense	GCF_003289945.1	96.6	Mesorhizobium hawassense	1209954	130531
Mesorhizobium qingshengii	GCF_900103325.1	96	Mesorhizobium qingshengii	1165689	130532
Kurthia senegalensis	GCF_000285595.1	98.7	Kurthia senegalensis	1033740	130537
Planomicrobium sp.	GCF_007859395.1	99.3	Planomicrobium sp. CPCC 101110	980271	130539
Pseudomonas tolaasii	GCF_002813445.1	100	Pseudomonas tolaasii NCPPB 2192	564423	13053
Dysgonomonas macrotermitis	GCF_900128985.1	93.9	Dysgonomonas macrotermitis	1346286	130541
Tessaracoccus lapidicaptus	GCF_001693815.1	93.9	Tessaracoccus lapidicaptus	1427523	130546
Pseudomonas balearica	GCF_001575035.2	99.3	Pseudomonas balearica	74829	13054
Pseudomonas veronii	GCF_004015785.1	100	Pseudomonas veronii	76761	13055
Pseudomonas asturiensis	GCF_900143095.1	99.3	Pseudomonas asturiensis	1190415	130574
Pseudomonas guangdongensis	GCF_900105885.1	100	Pseudomonas guangdongensis	1245526	130575
Pseudomonas helmanticensis	GCF_004365765.1	99.4	Pseudomonas helmanticensis	1471381	130576
Pseudomonas granadensis	GCF_900105485.1	99.3	Pseudomonas granadensis	1421430	130577
Pseudomonas yamanorum	GCF_001612705.2	100	Pseudomonas yamanorum	515393	130578
Pseudomonas soli	GCF_900110655.1	100	Pseudomonas soli	1306993	130580
Thiopseudomonas denitrificans	GCF_004363035.1	99.3	Thiopseudomonas denitrificans	1501432	130582
Actinoalloteichus hoggarensis	GCF_002234535.1	97.3	Actinoalloteichus hoggarensis	1470176	130583
Actinokineospora mzabensis	GCF_003182415.1	95.3	Actinokineospora mzabensis	1470177	130584
Actinokineospora spheciospongiae	GCF_000564855.1	94.6	Actinokineospora spheciospongiae	909613	130585
Prauserella coralliicola	GCF_003202275.1	97.3	Prauserella coralliicola	1401264	130588
Pseudomonas avellanae	GCF_000444135.1	99.3	Pseudomonas avellanae BPIC 631	1154758	13058
Saccharothrix carnea	GCF_003014735.1	96.7	Saccharothrix carnea	1280637	130591
Rhizobium taibaishanense	GCF_001938985.1	96	Rhizobium taibaishanense	1368428	130597
Pseudomonas agarici	GCF_000280785.1	97.3	Pseudomonas agarici NCPPB 2289	690598	13059
Rhizobium laguerreae	GCF_004346285.1	96.6	Rhizobium laguerreae	1076926	130600
Gemmobacter intermedius	GCF_004054105.1	95.9	Gemmobacter intermedius	1553448	130603
Jannaschia faecimaris	GCF_900107415.1	94.6	Jannaschia faecimaris	1244108	130605
Loktanella rosea	GCF_900156505.1	95.9	Yoonia rosea	287098	130606
Loktanella litorea	GCF_900114675.1	96.6	Yoonia litorea	1123755	130607
Loktanella sediminilitoris	GCF_003337495.1	94.6	Yoonia sediminilitoris	1286148	130609
Pseudomonas flavescens	GCF_900100535.1	100	Pseudomonas flavescens	29435	13060
Loktanella soesokkakensis	GCF_900172345.1	96	Limimaricola soesokkakensis	1343159	130610
Pseudooceanicola marinus	GCF_900172385.1	96	Pseudooceanicola marinus	396013	130612
Pseudooceanicola nitratireducens	GCF_900112545.1	95.9	Pseudooceanicola nitratireducens	517719	130613
Oceanicola litoreus	GCF_900142295.1	95.3	Oceanicola litoreus	1217970	130614
Roseivivax lentus	GCF_900156805.1	96	Roseivivax lentus	633194	130619
Pseudomonas anguilliseptica	GCF_900105355.1	100	Pseudomonas anguilliseptica	53406	13061
Roseovarius sp.	GCF_004126395.1	96.7	Roseovarius sp. A46	157276	130620
Roseovarius aestuarii	GCF_900172285.1	94.6	Roseovarius aestuarii	475083	130621
Roseovarius pacificus	GCF_900142665.1	95.9	Roseovarius pacificus	337701	130622
Roseovarius halotolerans	GCF_900172255.1	95.9	Roseovarius halotolerans	505353	130623
Roseovarius nanhaiticus	GCF_900156535.1	95.9	Roseovarius nanhaiticus	573024	130624
Aliiroseovarius sediminilitoris	GCF_900109955.1	95.9	Aliiroseovarius sediminilitoris	1173584	130625
Sulfitobacter pseudonitzschiae	GCF_002222635.1	95.3	Sulfitobacter pseudonitzschiae	1402135	130629
Pseudomonas graminis	GCF_900111735.1	99.3	Pseudomonas graminis	158627	13062
Thioclava dalianensis	GCF_000715505.1	95.3	Thioclava dalianensis	1185766	130630
Pseudoruegeria haliotis	GCF_003003255.1	96	Pseudoruegeria haliotis	1280846	130631
Maritimibacter alkaliphilus	GCF_000152805.1	94.6	Maritimibacter alkaliphilus HTCC2654	314271	130632
Tropicimonas sediminicola	GCF_900188335.1	96.6	Tropicimonas sediminicola	1031541	130633
Tropicibacter litoreus	GCF_900172225.1	94.6	Ruegeria litorea R37	1200284	130634
Tropicibacter mediterraneus	GCF_900302455.1	94.6	Ruegeria mediterranea M17	1200281	130635
Lutimaribacter pacificus	GCF_900142185.1	96	Lutimaribacter pacificus	391948	130637
Lutimaribacter litoralis	GCF_900182725.1	96	Lutimaribacter litoralis	1010611	130638
Marivita hallyeonensis	GCF_900129875.1	95.3	Marivita hallyeonensis	996342	130639
Pseudomonas frederiksbergensis	GCF_900105495.1	100	Pseudomonas frederiksbergensis	104087	13063
Marivita geojedonensis	GCF_002115805.1	95.3	Marivita geojedonensis	1123756	130640
Celeribacter marinus	GCF_001308265.1	94.6	Celeribacter marinus	1397108	130641
Celeribacter indicus	GCF_000819565.1	92.6	Celeribacter indicus	1208324	130642
Litoreibacter meonggei	GCF_003663885.1	96.6	Litoreibacter meonggei	1049199	130643
Litoreibacter halocynthiae	GCF_004365635.1	96.6	Litoreibacter halocynthiae	1242689	130644
Litoreibacter ascidiaceicola	GCF_900129235.1	96.6	Litoreibacter ascidiaceicola	1486859	130645
Defluviimonas indica	GCF_900106675.1	95.9	Defluviimonas indica	765699	130646
Cribrihabitans marinus	GCF_900109035.1	96.6	Cribrihabitans marinus	1227549	130647
Halocynthiibacter namhaensis	GCF_000812685.1	95.3	Halocynthiibacter namhaensis	1290553	130648
Azoarcus olearius	GCF_001682385.1	98.6	Azoarcus olearius	418699	130649
Thauera humireducens	GCF_001051995.2	97.3	Thauera humireducens	1134435	130655
Zoogloea oleivorans	GCF_008107625.1	95.9	Zoogloea oleivorans	1552750	130656
Mucinivorans hirudinis	GCF_000723505.1	90.5	Mucinivorans hirudinis	1433126	130659
Pseudomonas synxantha	GCF_901482615.1	100	Pseudomonas synxantha	47883	13065
Sphingobacterium yanglingense	GCF_004363245.1	91.9	Sphingobacterium yanglingense	1437280	130661
Mucilaginibacter auburnensis	GCF_002797815.1	95.3	Mucilaginibacter auburnensis	1457233	130662
Parapedobacter indicus	GCF_900113765.1	93.3	Parapedobacter indicus	1477437	130663
Novosphingobium kunmingense	GCF_002813245.1	96	Novosphingobium kunmingense	1211806	130665
Sphingobium barthaii	GCF_004361945.1	97.3	Sphingobium barthaii	1054037	130669
Pseudomonas thivervalensis	GCF_001637285.1	100	Pseudomonas thivervalensis	86265	13066
Sphingobium cupriresistens	GCF_004152865.1	95.3	Sphingobium cupriresistens	1132417	130670
Sphingomonas naasensis	GCF_004792695.1	96	Sphingomonas naasensis	1344951	130679
Sphingorhabdus wooponensis	GCF_003933235.1	94.6	Sphingorhabdus wooponensis	940136	130685
Salinispira pacifica	GCF_000507245.1	84.5	Salinispira pacifica	1307761	130689
Pseudomonas brassicacearum subsp. brassicacearum	GCF_900103245.1	100	Pseudomonas brassicacearum	930166	13068
Staphylococcus argenteus	GCF_902388265.1	98	Staphylococcus argenteus	985002	130706
Staphylococcus schweitzeri	GCF_900636355.1	99.3	Staphylococcus aureus	1280	130707
Pseudomonas kilonensis	GCF_900105635.1	100	Pseudomonas kilonensis	132476	13070
Streptococcus parasuis	GCF_004283785.1	98	Streptococcus parasuis	1501662	130711
Streptomyces sp.	GCF_001879105.1	90.6	Streptomyces gilvigriseus	1428644	130717
Pseudomonas indica	GCF_900100285.1	99.3	Pseudomonas indica	137658	13071
Streptomyces leeuwenhoekii	GCF_001013905.1	95.9	Streptomyces leeuwenhoekii	1437453	130720
Streptomyces lunaelactis	GCF_003054555.1	94.6	Streptomyces lunaelactis	1535768	130723
Streptomyces klenkii	GCF_003626645.1	95.9	Streptomyces klenkii	1420899	130725
Pseudomonas rhodesiae	GCF_900105575.1	100	Pseudomonas rhodesiae	76760	13072
Microbispora bryophytorum	GCF_006874465.1	98	Microbispora bryophytorum	1460882	130731
Streptosporangium sp.	GCF_003203775.1	95.9	Streptosporangium sp. 'caverna'	1434731	130733
Actinomadura amylolytica	GCF_003589885.1	96.6	Actinomadura amylolytica	1411117	130741
Actinomadura darangshiensis	GCF_004349235.1	92.5	Actinomadura darangshiensis	705336	130742
Photobacterium jeanii	GCF_001650345.1	97.9	Photobacterium jeanii	858640	130749
Pseudomonas monteilii	GCF_001534745.1	100	Pseudomonas monteilii	76759	13074
Photobacterium sanctipauli	GCF_000730475.1	89.2	Photobacterium sanctipauli	1342794	130750
Pseudomonas thermotolerans	GCF_000364625.1	99.3	Pseudomonas thermotolerans DSM 14292	1123021	13075
Vibrio sp.	GCF_900163805.1	99.3	Vibrio sp. JB196	1168058	130761
Vibrio cyclitrophicus	GCF_007858895.1	98.6	Vibrio cyclitrophicus	47951	130762
Vibrio cholerae	GCF_003574155.1	98.7	Vibrio cholerae	666	130763
Vibrio hangzhouensis	GCF_900107935.1	96.6	Vibrio hangzhouensis	462991	130765
Pseudoxanthomonas sp.	GCF_003931665.1	97.9	Pseudoxanthomonas sp. SGD-5-1		130779
Pseudoxanthomonas wuyuanensis	GCF_900215535.1	96.6	Pseudoxanthomonas wuyuanensis	1073196	130781
Wohlfahrtiimonas larvae	GCF_002006755.1	93.2	Wohlfahrtiimonas larvae	1157986	130782
Mizugakiibacter sediminis	GCF_000953855.2	96.6	Mizugakiibacter sediminis	1475481	130783
Baia soyae	GCF_004341445.1	98	Baia soyae	1544746	130798
Leisingera aquaemixtae	GCF_006740765.1	96.6	Leisingera aquaemixtae	1396826	130799
Prauserella endophytica	GCF_005146945.1	97.3	Prauserella endophytica	1592324	130800
Anaerobacterium chartisolvens	GCF_003337415.1	96.6	Anaerobacterium chartisolvens	1297424	130804
Parafilimonas terrae	GCF_900115755.1	94.6	Parafilimonas terrae	1465490	130806
Streptobacillus hongkongensis	GCF_001559795.1	90.6	Streptobacillus hongkongensis	1162717	130808
Devosia enhydra	GCF_900119845.1	94.6	Devosia enhydra	665118	130809
Pseudomonas nitroreducens	GCF_900188285.1	100	Pseudomonas nitroreducens	46680	13080
Gallaecimonas xiamenensis	GCF_000299915.1	98.6	Gallaecimonas xiamenensis 3-C-1	745411	130813
Thiolapillus brandeum	GCF_000828615.1	99.3	Thiolapillus brandeum	1076588	130815
Caldicellulosiruptor changbaiensis	GCF_003999255.1	98.6	Caldicellulosiruptor changbaiensis	1222016	130816
Anoxybacter fermentans	GCF_003991135.1	98	Anoxybacter fermentans	1323375	130818
Ezakiella peruensis	GCF_900215725.1	89.2	Ezakiella peruensis	1464038	130819
Exiguobacterium enclense	GCF_900096925.1	98	Exiguobacterium enclense	1017277	130820
Minicystis rosea	GCF_001931535.1	90.5	Minicystis rosea	888845	130822
Atopobium deltae	GCF_001552785.1	92.6	Atopobium deltae	1393034	130826
Olsenella scatoligenes	GCF_001494635.1	93.9	Olsenella scatoligenes	1299998	130827
Mariniphaga anaerophila	GCF_900129025.1	94	Mariniphaga anaerophila	1484053	130828
Tangfeifania diversioriginum	GCF_900141875.1	93.9	Tangfeifania diversioriginum	1168035	130830
Roseiarcus fermentans	GCF_003315135.1	96.7	Roseiarcus fermentans	1473586	130831
Anaerococcus provenciensis	GCF_000312365.2	89.9	Anaerococcus provencensis	938293	130835
Vulgatibacter incomptus	GCF_001263175.1	95.3	Vulgatibacter incomptus	1391653	130837
Labilithrix luteola	GCF_001263205.1	90.5	Labilithrix luteola	1391654	130838
Chitinivibrio alkaliphilus	GCF_000474745.1	87.8	Chitinivibrio alkaliphilus ACht1	1313304	130839
Pseudomonas poae	GCF_900103965.1	100	Pseudomonas poae	200451	13083
Pseudomonas trivialis	GCF_900104885.1	100	Pseudomonas trivialis	200450	13084
Sulfuriferula multivorans	GCF_003851125.1	96.7	Sulfuriferula multivorans	1559896	130850
Pseudomonas congelans	GCF_002323035.1	99.4	Pseudomonas congelans	200452	13085
Bacillus jeddahensis	GCF_000612625.1	99.3	Bacillus jeddahensis	1461580	130866
Flavobacterium sp.	GCF_007109225.1	94.6	Flavobacterium sp. GT3R68	468057	130914
Anseongella ginsenosidimutans	GCF_004346135.1	94.6	Anseongella ginsenosidimutans	496056	130972
Erysipelothrix larvae	GCF_001545095.1	91.2	Erysipelothrix larvae	1514105	130977
Streptomyces thermoautotrophicus	GCF_001543895.1	98	Streptomyces thermoautotrophicus	1469144	130978
Pseudomonas umsongensis	GCF_002236105.1	100	Pseudomonas umsongensis	198618	13099
Pseudomonas jinjuensis	GCF_900103845.1	100	Pseudomonas jinjuensis	198616	13100
Pseudomonas salomonii	GCF_900107155.1	100	Pseudomonas salomonii	191391	13101
Streptomyces formicae	GCF_002556545.1	94.6	Streptomyces formicae	1616117	131026
Pseudomonas mediterranea	GCF_000774145.1	99.3	Pseudomonas mediterranea CFBP 5447	1348058	13102
Pseudomonas costantinii	GCF_900105935.1	100	Pseudomonas costantinii	168469	13103
Pseudomonas tremae	GCF_001401155.1	99.3	Pseudomonas tremae	200454	13104
Pseudomonas psychrotolerans	GCF_001913135.1	98.6	Pseudomonas psychrotolerans	237610	13105
Pseudomonas lini	GCF_900104735.1	100	Pseudomonas lini	163011	13106
Paracoccus sp.	GCF_000518925.1	97.3	Paracoccus sp. J39	443613	131074
Pseudoalteromonas distincta	GCF_008370225.1	98.6	Pseudoalteromonas distincta	77608	131079
Pseudomonas palleroniana	GCF_900105975.1	100	Pseudomonas palleroniana	191390	13107
Enterobacter hormaechei subsp. oharae	GCF_003289705.1	98	Enterobacter hormaechei subsp. oharae	301102	131087
Pseudomonas parafulva	GCF_003936165.1	100	Pseudomonas fulva	47880	13108
Pseudoalteromonas fuliginea	GCF_008370245.1	98.6	Pseudoalteromonas fuliginea	1872678	131095
Pseudomonas cremoricolorata	GCF_000425745.1	99.3	Pseudomonas cremoricolorata DSM 17059 = NBRC 16634	1215098	13109
Enterobacter hormaechei subsp. steigerwaltii	GCF_001729725.1	98	Enterobacter hormaechei subsp. steigerwaltii	299766	131104
Pseudomonas gessardii	GCF_900625085.1	100	Pseudomonas gessardii	78544	13110
Brevundimonas sp.	GCF_001423685.1	97.3	Brevundimonas sp. Leaf168	458201	131119
Pseudomonas jessenii	GCF_900104905.1	100	Pseudomonas jessenii	77298	13111
Chryseobacterium sp.	GCF_006829085.1	95.3	Chryseobacterium sp. ON_d1	468054	131120
Chryseobacterium sp.	GCF_900156935.1	95.9	Chryseobacterium sp. JV274	468055	131121
Pseudomonas libanensis	GCF_003952245.1	100	Pseudomonas libanensis	75588	13112
Thermorudis peleae	GCF_000744775.1	93.9	Thermorudis peleae	1382356	131131
Bartonella doshiae	GCF_900445535.1	96.6	Bartonella doshiae	33044	131133
Kitasatospora cheerisanensis	GCF_000696185.1	98	Kitasatospora cheerisanensis KCTC 2395		131135
Campylobacter lanienae	GCF_008000475.1	86.5	Campylobacter lanienae	75658	131136
Pseudomonas otitidis	GCF_900111835.1	99.3	Pseudomonas otitidis	319939	13113
Formosa algae	GCF_001439665.1	91.9	Formosa algae	225843	131144
Pseudomonas lutea	GCF_000759445.1	99.3	Pseudomonas lutea	243924	13114
Pseudomonas argentinensis	GCF_900113905.1	100	Pseudomonas argentinensis	289370	13115
Sediminitomix flava	GCF_003149185.1	91.2	Sediminitomix flava	379075	131161
Jannaschia donghaensis	GCF_001403795.1	92.6	Jannaschia donghaensis	420998	131163
Pseudomonas orientalis	GCF_900105795.1	100	Pseudomonas orientalis	76758	13116
Anaerobacillus alkalilacustris	GCF_001866005.1	94.6	Anaerobacillus alkalilacustris	393763	131178
Pseudomonas mosselii	GCF_005796105.1	100	Pseudomonas mosselii	78327	13117
Hydrotalea flava	GCF_900089565.1	41.9	Hydrotalea flava	714549	131181
Sphaerotilus natans subsp. sulfidivorans	GCF_008329925.1	98	Sphaerotilus natans subsp. sulfidivorans	639200	131182
Pseudomonas grimontii	GCF_900101085.1	100	Pseudomonas grimontii	129847	13118
Pseudomonas cedrina subsp. cedrina	GCF_900625035.1	100	Pseudomonas cedrina subsp. cedrina	76762	13119
Pseudomonas psychrophila	GCF_900106105.1	100	Pseudomonas psychrophila	122355	13120
Pseudomonas abietaniphila	GCF_900100795.1	100	Pseudomonas abietaniphila	89065	13122
Pseudomonas vancouverensis	GCF_900105825.1	99.3	Pseudomonas vancouverensis	95300	13123
Bacteroides stercorirosoris	GCF_900142015.1	92.6	Bacteroides stercorirosoris	871324	131249
Pseudomonas azotifigens	GCF_000425625.1	100	Pseudomonas azotifigens DSM 17556	291995	13124
Sphingomonas endophytica	GCF_001476895.1	94.6	Sphingomonas endophytica	869719	131250
Cupriavidus alkaliphilus	GCF_003254285.1	96.7	Cupriavidus alkaliphilus	942866	131252
Microvirga lotononidis	GCF_000262405.1	97.3	Microvirga lotononidis	44689	131253
Pseudomonas pachastrellae	GCF_900114765.1	98.6	Pseudomonas pachastrellae	254161	13125
Extensimonas vulgaris	GCF_007996985.1	97.3	Extensimonas vulgaris	1031594	131261
Fabibacter pacificus	GCF_900111145.1	95.9	Fabibacter pacificus	1267423	131264
Altererythrobacter atlanticus	GCF_001008165.2	94.6	Altererythrobacter atlanticus	1267766	131265
Chitinophaga jiangningensis	GCF_900142605.1	93.3	Chitinophaga jiangningensis	1419482	131266
Pseudomonas fulva	GCF_003936165.1	100	Pseudomonas fulva	47880	13126
Rhodopirellula sp.	GCF_002251265.1	81.1	Rhodopirellula sp. MGV		131274
Streptomyces graminilatus	GCF_001418565.1	92.5	Streptomyces graminilatus	1464070	131275
Photobacterium aquae	GCF_001029445.1	98	Photobacterium aquae	1195763	131276
Taibaiella chishuiensis	GCF_003014535.1	93.9	Taibaiella chishuiensis	1434707	131283
Rhizobium flavum	GCF_002000045.1	96.6	Rhizobium flavum	1335061	131285
Wenxinia saemankumensis	GCF_900141735.1	96	Wenxinia saemankumensis	1447782	131286
Thermanaerothrix daxensis	GCF_001306145.1	87.9	Thermanaerothrix daxensis	869279	131287
Roseovarius azorensis	GCF_900109455.1	96	Roseovarius azorensis	1287727	131289
Pseudomonas straminea	GCF_900112645.1	100	Pseudomonas straminea	47882	13128
Saccharicrinis carchari	GCF_900182605.1	94.6	Saccharicrinis carchari	1168039	131290
Paracoccus sediminis	GCF_900188295.1	96	Paracoccus sediminis	1214787	131292
Roseivivax marinus	GCF_000520615.1	95.3	Roseivivax marinus	1379903	131293
Rhodoluna lacicola	GCF_000699505.1	93.2	Rhodoluna lacicola	529884	131295
Methylocaldum marinum	GCF_003584645.1	95.3	Methylocaldum marinum	1432792	131296
Acinetobacter guangdongensis	GCF_004005545.1	97.3	Acinetobacter indicus	756892	131299
Pseudomonas alcaliphila	GCF_900101755.1	99.3	Pseudomonas alcaliphila	101564	13129
Pseudopelagicola gijangensis	GCF_900142085.1	94.6	Pseudopelagicola gijangensis	1470563	131300
Sulfitobacter noctilucae	GCF_000622365.1	94.6	Sulfitobacter noctilucae	1342302	131302
Sulfitobacter noctilucicola	GCF_000622385.1	95.3	Sulfitobacter noctilucicola	1342301	131303
Litoreibacter ponti	GCF_003054285.1	96.6	Litoreibacter ponti	1510457	131304
Rhizobium smilacinae	GCF_006335145.1	95.9	Rhizobium smilacinae	1395944	131307
Pseudomonas peli	GCF_900099645.1	100	Pseudomonas peli	592361	13130
Paraburkholderia monticola	GCF_001580545.1	98	Paraburkholderia monticola	1399968	131310
Roseimaritima ulvae	GCF_001642915.1	77.7	Roseimaritima ulvae	980254	131311
Loktanella sediminum	GCF_900129845.1	95.3	Cognatiyoonia sediminum	1508389	131312
Hydrobacter penzbergensis	GCF_900106985.1	93.9	Hydrobacter penzbergensis	1235997	131316
Paraburkholderia susongensis	GCF_900177725.1	97.3	Paraburkholderia susongensis	1515439	131317
Caballeronia megalochromosomata	GCF_001580565.1	97.3	Caballeronia megalochromosomata	1399969	131318
Pseudomonas borbori	GCF_900115555.1	100	Pseudomonas borbori	289003	13131
Thermogutta terrifontis	GCF_002277955.1	78.4	Thermogutta terrifontis	1331910	131320
Rickettsia buchneri	GCF_000696365.1	87.2	Rickettsia buchneri	1462938	131321
Mucilaginibacter gotjawali	GCF_002355435.1	91.9	Mucilaginibacter gotjawali	1550579	131323
Octadecabacter temperatus	GCF_001187845.1	96.6	Octadecabacter temperatus	1458307	131325
Sporolactobacillus shoreae	GCF_004684935.1	98	Sporolactobacillus shoreae	1465501	131326
Aliidiomarina haloalkalitolerans	GCF_003987315.1	98.7	Aliidiomarina haloalkalitolerans	859059	131329
Pseudomonas pohangensis	GCF_900105995.1	99.3	Pseudomonas pohangensis	364197	13132
Ichthyenterobacterium magnum	GCF_003610635.1	93.2	Ichthyenterobacterium magnum	1230530	131330
Chryseobacterium polytrichastri	GCF_900142445.1	94.6	Chryseobacterium polytrichastri	1302687	131332
Chryseobacterium rhizoplanae	GCF_900182655.1	94.6	Chryseobacterium rhizoplanae	1609531	131333
Planctomicrobium piriforme	GCF_900113665.1	83.1	Planctomicrobium piriforme	1576369	131336
Algibacter amylolyticus	GCF_008630605.1	93.3	Algibacter amylolyticus	1608400	131337
Pseudomonas migulae	GCF_900106025.1	100	Pseudomonas migulae	78543	13133
Bradymonas sediminis	GCF_004362595.1	91.3	Bradymonas sediminis	1548548	131340
Puniceibacterium sediminis	GCF_900188035.1	94	Puniceibacterium sediminis	1608407	131343
Helicobacter himalayensis	GCF_001602095.1	82.4	Helicobacter himalayensis	1591088	131346
Desulfoplanes formicivorans	GCF_001748225.1	90.5	Desulfoplanes formicivorans	1592317	131347
Paracoccus sanguinis	GCF_900106665.1	95.3	Paracoccus sanguinis	1545044	131348
Tepidicaulis marinus	GCF_000739695.1	98	Tepidicaulis marinus	1333998	131349
Pseudomonas mandelii	GCF_900106065.1	100	Pseudomonas mandelii	75612	13134
Caloranaerobacter ferrireducens	GCF_001730685.1	99.3	Caloranaerobacter ferrireducens	1323370	131350
Kosmotoga pacifica	GCF_001027025.1	91.2	Kosmotoga pacifica	1330330	131351
Microbacterium enclense	GCF_900096885.1	91.9	Microbacterium enclense	993073	131353
Jeotgalibacillus malaysiensis	GCF_000818095.1	100	Jeotgalibacillus malaysiensis	1508404	131358
Pseudomonas xanthomarina	GCF_900108535.1	100	Pseudomonas xanthomarina	271420	13135
Escherichia marmotae	GCF_003358775.1	98.6	Escherichia marmotae	1499973	131363
Streptobacillus felis	GCF_001559775.1	94.6	Streptobacillus felis	1384509	131364
Maribacter spongiicola	GCF_004364165.1	92.6	Maribacter spongiicola	1206753	131365
Maribacter vaceletii	GCF_003634105.1	92.6	Maribacter vaceletii	1206816	131366
Cecembia rubra	GCF_003014575.1	93.9	Cecembia rubra	1485585	131367
Chryseobacterium arachidiradicis	GCF_003610695.1	94.6	Chryseobacterium arachidiradicis	1617282	131368
Dokdonia pacifica	GCF_900188275.1	93.9	Dokdonia pacifica	1627892	131369
Bifidobacterium commune	GCF_900094885.1	91.2	Bifidobacterium commune	1505727	131372
Chromobacterium amazonense	GCF_001855565.1	98	Chromobacterium amazonense	1382803	131375
Convivina intestini	GCF_003096575.1	95.3	Convivina intestini	1505726	131377
Lactobacillus bombicola	GCF_900112665.1	93.9	Lactobacillus bombicola	1505723	131378
Weissella bombi	GCF_900094835.1	94.6	Weissella bombi	1505725	131379
Edwardsiella anguillarum	GCF_000264765.2	98.6	Edwardsiella anguillarum ET080813	667120	131380
Methyloglobulus morosus	GCF_000496735.2	96.6	Methyloglobulus morosus KoM1	1116472	131381
Pseudomonas donghuensis	GCF_002811135.1	99.3	Pseudomonas donghuensis	1163398	131382
Rhodopirellula islandica	GCF_001027925.1	77.8	Rhodopirellula islandica	595434	131385
Oceanobacillus rekensis	GCF_002153375.1	98.7	Oceanobacillus rekensis	937927	131389
Pseudomonas mohnii	GCF_900105115.1	99.3	Pseudomonas mohnii	306	13138
Oceanobacillus damuensis	GCF_001618145.1	99.3	Oceanobacillus damuensis	937928	131390
Actinorugispora endophytica	GCF_004363075.1	96	Actinorugispora endophytica	1605990	131391
Gemmatimonas phototrophica	GCF_000695095.2	92.6	Gemmatimonas phototrophica	1379270	131394
Herbinix hemicellulosilytica	GCF_003945225.1	95.9	Herbinix hemicellulosilytica	1564487	131395
Limnochorda pilosa	GCF_001544015.1	91.9	Limnochorda pilosa	1555112	131397
Pseudomonas reinekei	GCF_900104125.1	100	Pseudomonas reinekei	395598	13139
Phytoactinopolyspora endophytica	GCF_004138495.1	89.9	Phytoactinopolyspora endophytica	1642495	131400
Sedimenticola thiotaurini	GCF_001007875.1	98	Sedimenticola thiotaurini	1543721	131401
Thermus amyloliquefaciens	GCF_000744885.1	84.5	Thermus amyloliquefaciens	1449080	131403
Spiribacter curvatus	GCF_000485905.1	98	Spiribacter curvatus	1335757	131405
Pseudomonas panacis	GCF_007858175.1	100	Pseudomonas panacis	307251	13140
Diplosphaera colotermitum	GCF_000171235.2	82.4	Geminisphaera colitermitum TAV2	278957	131412
Streptomyces mangrovi	GCF_000974985.2	95.9	Streptomyces mangrovisoli	1206892	131416
Flavobacterium nitrogenifigens	GCF_900182675.1	92.6	Flavobacterium nitrogenifigens	1617283	131418
Pseudomonas azotoformans	GCF_900624915.1	100	Pseudomonas azotoformans	47878	13141
Prolixibacter denitrificans	GCF_003014495.1	91.9	Prolixibacter denitrificans	1541063	131423
Sphingopyxis fribergensis	GCF_000803645.1	95.9	Sphingopyxis fribergensis	1515612	131425
Sinomonas mesophila	GCF_001999765.1	96.6	Sinomonas mesophila	1531955	131431
Paenibacillus dauci	GCF_000971985.1	98.7	Paenibacillus dauci	1567106	131432
Paenibacillus wulumuqiensis	GCF_000971965.1	98.7	Paenibacillus wulumuqiensis	1567107	131433
Vibrio panuliri	GCF_001939725.1	98.6	Vibrio panuliri	1381081	131434
Streptomyces lushanensis	GCF_001700515.1	92.5	Streptomyces lushanensis	1434255	131435
Idiomarina woesei	GCF_001418345.1	98	Idiomarina woesei	1381080	131437
Aeromonas aquatica	GCF_000764655.1	97.3	Aeromonas aquatica	558964	131439
Pseudomonas caricapapayae	GCF_008692855.1	99.3	Pseudomonas caricapapayae	46678	13143
Aeromonas finlandensis	GCF_000764645.1	98.7	Aeromonas finlandiensis	1543375	131440
Aeromonas lacus	GCF_000764665.1	99.3	Aeromonas lacus	558884	131441
Labrenzia sp.	GCF_000475395.1	96.7	Labrenzia sp. C1B70	664906	131442
Sulfurifustis variabilis	GCF_002355415.1	98	Sulfurifustis variabilis	1675686	131448
Anaerobium acetethylicum	GCF_900096945.1	98	Anaerobium acetethylicum	1619234	131449
Pseudomonas cissicola	GCF_002019225.1	93.2	[Pseudomonas] cissicola	86186	13144
Terriglobus albidus	GCF_008000815.1	92.6	Terriglobus albidus	1592106	131450
Terasakiispira papahanaumokuakeensis	GCF_001709345.1	98	Terasakiispira papahanaumokuakeensis	197479	131451
Tamilnaduibacter salinus	GCF_003096655.1	97.3	Tamilnaduibacter salinus	1484056	131454
Bacillus campisalis	GCF_000986785.1	100	Bacillus campisalis	1408103	131455
Sphingopyxis flava	GCF_900168005.1	96.6	Sphingopyxis flava	1507287	131459
Pseudomonas mucidolens	GCF_900625055.1	100	Pseudomonas mucidolens	46679	13145
Deinococcus metalli	GCF_004115945.1	85.2	Deinococcus metallilatus	1141878	131460
Geodermatophilus sabuli	GCF_900215145.1	94.6	Geodermatophilus sabuli	1564158	131461
Domibacillus tundrae	GCF_000970675.1	100	Domibacillus tundrae	1587527	131463
Spirosoma fluviale	GCF_900230225.1	94.6	Spirosoma fluviale	1597977	131467
Stenotrophomonas pictorum	GCF_001310775.1	77.7	Stenotrophomonas pictorum JCM 9942	487729	13146
Paenibacillus physcomitrellae	GCF_002240225.1	98.6	Paenibacillus physcomitrellae	1619311	131473
Lewinella xylanilytica	GCF_002934605.1	91.9	Lewinella xylanilytica	1514080	131475
Pseudomonas resinovorans	GCF_002003485.1	98.6	Pseudomonas resinovorans	53412	13147
Peptoanaerobacter stomatis	GCF_000238095.2	91.9	Peptoanaerobacter stomatis	796937	131480
Vibrio mexicanus	GCF_001012815.1	84.5	Vibrio mexicanus	1004326	131484
Pseudomonas taetrolens	GCF_900637735.1	100	Pseudomonas taetrolens	47884	13148
Halopolyspora algeriensis	GCF_003337235.1	95.3	Halopolyspora algeriensis	1500506	131491
Halomonas heilongjiangensis	GCF_003202165.1	97.3	Halomonas heilongjiangensis	1387883	131493
Alistipes ihumii	GCF_000321205.1	93.2	Alistipes ihumii AP11	1211813	131498
Clostridium saudii	GCF_000577815.1	97.3	Clostridium saudiense	1414720	131499
Pseudomonas moraviensis	GCF_900105805.1	100	Pseudomonas moraviensis	321662	13149
Bacillus rhizosphaerae	GCF_900142675.1	98.7	Bacillus rhizosphaerae	866786	1314
Clostridium jeddahense	GCF_902375255.1	94.6	Clostridium jeddahense	1414721	131500
Hymenobacter mucosus	GCF_900188255.1	93.2	Hymenobacter mucosus	1411120	131501
Paracoccus laeviglucosivorans	GCF_900182695.1	94.6	Paracoccus laeviglucosivorans	1197861	131503
Nocardia arizonensis	GCF_001310275.1	97.3	Nocardia arizonensis	1141647	131505
Pseudomonas vranovensis	GCF_003731745.1	99.3	Pseudomonas vranovensis	321661	13150
Flavobacterium endophyticum	GCF_003634455.1	92.6	Flavobacterium endophyticum	1540163	131510
Myroides indicus	GCF_004364575.1	92.6	Myroides indicus	1323422	131511
Muricauda pacifica	GCF_003001695.1	93.2	Muricauda pacifica	1080225	131512
Acutalibacter muris	GCF_002201475.1	95.9	Acutalibacter muris	1796620	131515
Turicimonas muris	GCF_002221595.1	94.6	Turicimonas muris	1796652	131516
Bacteroides caecimuris	GCF_003611865.1	95.9	Bacteroides caecimuris	1796613	131518
Frisingicoccus caecimuris	GCF_004340975.1	96	Frisingicoccus caecimuris	1796636	131519
Pseudomonas segetis	GCF_900188155.1	100	Pseudomonas segetis	298908	13151
Extibacter muris	GCF_004345005.1	98	Extibacter muris	1796622	131520
Pasteurella caecimuris	GCF_004793515.1	98.7	Pasteurella caecimuris	1796644	131523
Longicatena caecimuris	GCF_004341945.1	95.3	Longicatena caecimuris	1796635	131525
Cuneibacter caecimuris	GCF_004216775.1	98.7	Cuneatibacter caecimuris	1796618	131527
Longibaculum muris	GCF_004343035.1	95.3	Longibaculum muris	1796628	131528
Muricomes intestini	GCF_004346165.1	98	Muricomes intestini	1796634	131529
Pseudomonas simiae	GCF_900111895.1	100	Pseudomonas simiae	321846	13152
Lysinimicrobium aestuarii	GCF_000971375.1	94.6	Lysinimicrobium aestuarii	1638982	131532
Lysinimicrobium flavum	GCF_000971135.1	95.9	Lysinimicrobium flavum	1638981	131533
Lysinimicrobium gelatinilyticum	GCF_000971115.1	95.3	Lysinimicrobium gelatinilyticum	1638980	131534
Lysinimicrobium iriomotense	GCF_000971395.1	95.3	Lysinimicrobium iriomotense	1536641	131535
Muribaculum intestinale	GCF_002201515.1	89.9	Muribaculum intestinale	1796646	131536
Lysinimicrobium luteum	GCF_000971215.1	95.3	Lysinimicrobium luteum	1638988	131537
Lysinimicrobium rhizosphaerae	GCF_000971255.1	94.6	Lysinimicrobium rhizosphaerae	1638985	131538
Lysinimicrobium pelophilum	GCF_000971175.1	94.6	Lysinimicrobium pelophilum	1638984	131539
Pseudomonas delhiensis	GCF_900187975.1	100	Pseudomonas delhiensis	366289	13153
Lysinimicrobium soli	GCF_000971195.1	96.6	Lysinimicrobium soli	1638987	131540
Lysinimicrobium subtropicum	GCF_000971235.1	95.3	Lysinimicrobium subtropicum	1638989	131541
Rouxiella badensis	GCF_002093665.1	98	Rouxiella badensis	1646377	131542
Antricoccus suffuscus	GCF_003003235.1	94.6	Antricoccus suffuscus	1629062	131543
Tamaricihabitans halophyticus	GCF_004340875.1	96.6	Tamaricihabitans halophyticus	1262583	131546
Paenibacillus faecis	GCF_008084145.1	97.3	Paenibacillus faecis	862114	131549
Pseudomonas protegens	GCF_007829775.1	100	Pseudomonas protegens	380021	13154
Lactobacillus herbarum	GCF_001039045.1	96.6	Lactobacillus herbarum	1670446	131552
Clostridium luticellarii	GCF_002995845.1	98	Clostridium luticellarii	1691940	131553
Caulobacter flavus	GCF_003722335.1	94.6	Caulobacter flavus	1679497	131555
Photobacterium galatheae	GCF_000695255.1	91.2	Photobacterium galatheae	1654360	131557
Lacinutrix venerupis	GCF_001971745.1	91.9	Lacinutrix venerupis	1486034	131558
Pseudomonas knackmussii	GCF_000689415.1	99.3	Pseudomonas knackmussii B13	1301098	13155
Variovorax gossypii	GCF_003965815.1	72.3	Variovorax gossypii	1679495	131560
Flavisolibacter ginsenosidimutans	GCF_007970805.1	93.2	Flavisolibacter ginsenosidimutans	661481	131562
Mycobacterium alsense	GCF_002086635.1	96.6	Mycobacterium alsense	324058	131575
Pseudomonas moorei	GCF_900102045.1	100	Pseudomonas moorei	395599	13157
Acetobacteroides hydrogenigenes	GCF_004340205.1	91.9	Acetobacteroides hydrogenigenes	979970	131580
Pseudomonas chlororaphis subsp. aureofaciens	GCF_900104995.1	100	Pseudomonas chlororaphis	587753	13158
Pseudomonas chlororaphis subsp. aurantiaca	GCF_003851835.1	100	Pseudomonas chlororaphis subsp. aurantiaca	86192	13159
Pseudomonas chlororaphis subsp. chlororaphis	GCF_900636995.1	100	Pseudomonas chlororaphis	587753	13160
Pseudomonas guineae	GCF_900113745.1	100	Pseudomonas guineae	425504	13161
Pseudomonas marincola	GCF_900116605.1	100	Pseudomonas marincola	437900	13162
Pseudomonas duriflava	GCF_007830155.1	99.3	Pseudomonas duriflava	459528	13163
Pseudomonas panipatensis	GCF_900099785.1	100	Pseudomonas panipatensis	428992	13164
Pseudomonas japonica	GCF_000730585.1	99.3	Pseudomonas japonica NBRC 103040 = DSM 22348	1215104	13165
Pseudomonas meliae	GCF_000935675.1	99.3	Pseudomonas meliae	86176	13167
Corynebacterium crudilactis	GCF_001643015.1	96	Corynebacterium crudilactis	1652495	131684
Pseudomonas ficuserectae	GCF_003701615.1	98.7	Pseudomonas ficuserectae	53410	13168
Pseudomonas sabulinigri	GCF_900105255.1	99.3	Pseudomonas sabulinigri	472181	13169
Enterobacter timonensis	GCF_902375915.1	98	Enterobacter timonensis	1755099	131710
Frankia alni	GCF_000058485.1	94.6	Frankia alni ACN14a	326424	131722
Frankia casuarinae	GCF_000013345.1	93.9	Frankia casuarinae	106370	131723
Frankia elaeagni	GCF_000374165.1	94.6	Frankia elaeagni	222534	131724
Pseudomonas cuatrocienegasensis	GCF_900110925.1	99.3	Pseudomonas cuatrocienegasensis	543360	13172
Pseudomonas xinjiangensis	GCF_900104945.1	98.6	Pseudomonas xinjiangensis	487184	13173
Pseudomonas brassicacearum subsp. neoaurantiaca	GCF_900636825.1	100	Pseudomonas fluorescens	294	13174
Marinilabilia salmonicolor	GCF_000259075.1	91.2	Marinilabilia salmonicolor JCM 21150	1168289	131750
Pseudomonas caeni	GCF_000421765.1	100	Pseudomonas caeni DSM 24390	521719	13175
Pseudomonas pelagia	GCF_000410875.1	99.3	Pseudomonas pelagia CL-AP6	1323663	13176
Pseudomonas extremaustralis	GCF_900625045.1	100	Pseudomonas extremaustralis	359110	13177
Alteribacillus iranensis	GCF_900113025.1	100	Alteribacillus iranensis	930128	1317
Pseudomonas taiwanensis	GCF_000425785.1	100	Pseudomonas taiwanensis DSM 21245	1292030	13180
Mycobacterium houstonense	GCF_900078665.2	89.2	Mycolicibacterium houstonense	146021	131823
Pseudomonas seleniipraecipitans	GCF_900102335.1	100	Pseudomonas seleniipraecipitans	640205	13182
Pseudomonas toyotomiensis	GCF_900115695.1	99.3	Pseudomonas toyotomiensis	554344	13183
Nocardiopsis alkaliphila	GCF_000341005.1	91.2	Nocardiopsis alkaliphila YIM 80379	225762	131849
Pseudomonas bauzanensis	GCF_900114735.1	98.6	Pseudomonas bauzanensis	653930	13184
Pseudomonas deceptionensis	GCF_900106095.1	99.3	Pseudomonas deceptionensis	882211	13185
Pseudomonas litoralis	GCF_900105005.1	98	Pseudomonas litoralis	797277	13186
Pseudomonas saponiphila	GCF_900105185.1	100	Pseudomonas saponiphila	556534	13187
Pseudomonas benzenivorans	GCF_900100495.1	99.3	Pseudomonas benzenivorans	556533	13188
Pseudomonas sp.	GCF_000826105.1	100	Pseudomonas massiliensis	522492	131890
Pseudomonas sp.	GCF_004535815.1	100	Pseudomonas kribbensis	1628086	131891
Pseudomonas versuta	GCF_001901345.1	100	Pseudomonas versuta	1788301	131892
Pseudomonas baetica	GCF_002813455.1	99.3	Pseudomonas baetica	674054	13189
Bacillus kochii	GCF_002276165.1	97.3	Bacillus kochii	859143	1318
Pseudomonas kuykendallii	GCF_900106975.1	100	Pseudomonas kuykendallii	1007099	13190
Actinoalloteichus cyanogriseus	GCF_000429185.1	96.6	Actinoalloteichus cyanogriseus DSM 43889	1120930	13192
Actinoalloteichus spitiensis	GCF_000239155.1	91.9	Actinoalloteichus spitiensis RMV-1378	1114962	13193
Actinoalloteichus hymeniacidonis	GCF_001747425.1	96.6	Actinoalloteichus hymeniacidonis	340345	13194
Acidobacterium capsulatum	GCF_000022565.1	92.6	Acidobacterium capsulatum ATCC 51196	240015	131
Vibrio sonorensis	GCF_001854765.1	91.2	Vibrio sonorensis	1004316	132001
Acuticoccus yangtzensis	GCF_001927245.1	97.3	Acuticoccus yangtzensis	1443441	132017
Paludifilum halophilum	GCF_002245355.1	97.3	Paludifilum halophilum	1642702	132033
Xanthomonas sp.	GCF_900018785.1	95.3	Xanthomonas massiliensis	1720302	132046
Actinokineospora terrae	GCF_900111175.1	95.3	Actinokineospora terrae	155974	13204
Nitrosomonas communis	GCF_001007935.1	97.3	Nitrosomonas communis	44574	132053
Nitrosomonas eutropha	GCF_000014765.1	94.6	Nitrosomonas eutropha C91	335283	132054
Nitrosomonas nitrosa	GCF_900114795.1	97.3	Nitrosomonas nitrosa	52442	132055
Nitrosospira multiformis	GCF_000196355.1	98.6	Nitrosospira multiformis ATCC 25196	323848	132056
Octadecabacter antarcticus	GCF_000155675.2	95.9	Octadecabacter antarcticus 307	391626	132057
Roseivirga ehrenbergii	GCF_004340805.1	94.6	Roseivirga ehrenbergii	279360	132058
Porphyromonas circumdentaria	GCF_900167105.1	87.8	Porphyromonas circumdentaria	29524	132059
Actinobaculum massiliense	GCF_001457435.1	91.9	Actinobaculum massiliense	202789	132079
Lewinella marina	GCF_002631205.1	90.6	Lewinella marina	438751	132093
Actinokineospora cianjurensis	GCF_003663795.1	96	Actinokineospora cianjurensis	585224	13209
Bacillus timonensis	GCF_000285535.1	97.3	Bacillus timonensis	1033734	1320
Xylella fastidiosa subsp. multiplex	GCF_000428665.1	95.9	Xylella fastidiosa subsp. multiplex ATCC 35871	1267006	132107
Leucobacter salsicius	GCF_000350525.1	91.2	Leucobacter salsicius M1-8	1238186	132119
Acinetobacter nosocomialis	GCF_902386145.1	98	Acinetobacter nosocomialis	106654	132120
Kibdelosporangium phytohabitans	GCF_001302585.1	95.9	Kibdelosporangium phytohabitans	860235	132134
Enterococcus ureilyticus	GCF_002806915.1	97.3	Enterococcus ureilyticus	1131292	132143
Staphylococcus petrasii subsp. croceilyticus	GCF_004684875.1	98	Staphylococcus petrasii subsp. croceilyticus	319942	132149
Amycolatopsis lurida	GCF_000749465.2	96	Amycolatopsis lurida NRRL 2430	1460371	13214
Gilliamella apicola	GCF_000599985.1	98	Gilliamella apicola	1196095	132150
Edwardsiella piscicida	GCF_003175195.1	98.7	Edwardsiella piscicida	1263550	132153
Rhizobium jaguaris	GCF_003627755.1	95.2	Rhizobium jaguaris	1312183	132156
Bacillus oceani	GCF_000294775.2	98.6	Bacillus oceanisediminis 2691	1653776	132157
Frischella perrara	GCF_000807275.1	98.6	Frischella perrara	1267021	132158
Amycolatopsis orientalis subsp. orientalis	GCF_000943515.2	95.3	Amycolatopsis orientalis	31958	13215
Kurthia huakuii	GCF_000505545.1	99.3	Kurthia huakuii LAM0618	1334046	132162
Roseomonas rhizosphaerae	GCF_002631185.1	93.9	Roseomonas rhizosphaerae	1335062	132163
Raoultella electrica	GCF_006711645.1	98	Raoultella electrica	1259973	132164
Paraburkholderia caballeronis	GCF_900104845.1	97.3	Paraburkholderia caballeronis	416943	132166
Zhizhongheella caldifontis	GCF_002930615.1	98.7	Zhizhongheella caldifontis	1452508	132174
Glycomyces fuscus	GCF_002529455.1	96	Glycomyces fuscus	1407559	132175
Enterobacter xiangfangensis	GCF_900185925.1	98	Enterobacter hormaechei subsp. xiangfangensis	1296536	132178
Pseudomonas aestusnigri	GCF_002197985.1	99.3	Pseudomonas aestusnigri	857252	132179
Microbacterium hydrothermale	GCF_004854025.1	92.6	Microbacterium hydrothermale	857427	132181
Permianibacter aggregans	GCF_004363125.1	96.6	Permianibacter aggregans	1510150	132184
Nocardia bhagyanarayanae	GCF_006716565.1	96.6	Nocardia bhagyanarayanae	1215925	132185
Streptomyces hokutonensis	GCF_000376565.1	94.6	Streptomyces hokutonensis	1306990	132188
Vibrio thalassae	GCF_900089835.1	97.9	Vibrio thalassae	1243014	132189
Acinetobacter bohemicus	GCF_000367925.1	98	Acinetobacter bohemicus ANC 3994	1217715	132192
Pseudobacteriovorax antillogorgiicola	GCF_900177345.1	88.5	Pseudobacteriovorax antillogorgiicola	1513793	132195
Acinetobacter variabilis	GCF_003938405.1	98	Acinetobacter variabilis	70346	132198
Acinetobacter seifertii	GCF_004378605.1	98	Acinetobacter seifertii	1530123	132199
Bacillus oleivorans	GCF_900207585.1	99.3	Bacillus oleivorans	1448271	132201
Rhodococcus biphenylivorans	GCF_003288095.1	95.9	Rhodococcus biphenylivorans	1500843	132205
Vibrio tritonius	GCF_001547935.1	98.7	Vibrio tritonius	1435069	132206
Croceicoccus naphthovorans	GCF_001028705.1	95.3	Croceicoccus naphthovorans	1348774	132207
Amycolatopsis mediterranei	GCF_001742805.1	95.3	Amycolatopsis mediterranei	33910	13220
Vibrio renipiscarius	GCF_000827885.1	98	Vibrio renipiscarius	1461322	132212
Actinomadura syzygii	GCF_008085905.1	96.6	Actinomadura syzygii	1427538	132213
Staphylococcus petrasii subsp. pragensis	GCF_004785665.1	97.3	Staphylococcus petrasii subsp. pragensis	1611836	132215
Gelidibacter sediminis	GCF_004364975.1	91.2	Gelidibacter sediminis	1608710	132216
Enterobacillus tribolii	GCF_003363015.1	100	Enterobacillus tribolii	1487935	132219
Rahnella victoriana	GCF_004330295.1	98.7	Rahnella victoriana	1510570	132220
Rahnella bruchi	GCF_003614975.1	98.7	Rahnella bruchi	1510573	132221
Rahnella woolbedingensis	GCF_003602095.1	98	Rahnella woolbedingensis	1510574	132222
Staphylococcus argensis	GCF_007682325.1	99.3	Staphylococcus argensis	1607738	132229
Amycolatopsis azurea	GCF_001995215.1	97.3	Amycolatopsis azurea DSM 43854	1238180	13222
Amycolatopsis sulphurea	GCF_002564045.1	94.6	Amycolatopsis sulphurea	76022	13223
Rhizobium bangladeshense	GCF_001662125.1	96.6	Rhizobium bangladeshense	1138189	132244
Microbacterium rhizomatis	GCF_008710745.1	92.6	Microbacterium rhizomatis	1631477	132246
Pontivivens insulae	GCF_900302495.1	95.3	Pontivivens insulae	1639689	132247
Acidipila rosea	GCF_004339725.1	93.2	Acidipila rosea	768535	132249
Wenzhouxiangella marina	GCF_001187785.1	95.9	Wenzhouxiangella marina	1579979	132250
Rhodococcus agglutinans	GCF_004011865.1	95.9	Rhodococcus agglutinans	1644129	132252
Bartonella ancashensis	GCF_001281405.1	95.3	Bartonella ancashensis	1318743	132256
Brevirhabdus pacifica	GCF_001981245.1	96	Brevirhabdus pacifica	1267768	132259
Dysgonomonas alginatilytica	GCF_003201355.1	93.2	Dysgonomonas alginatilytica	1605892	132260
Sinimarinibacterium flocculans	GCF_003201205.1	96.6	Sinimarinibacterium flocculans	985250	132261
Rheinheimera mesophila	GCF_003862465.1	100	Pararheinheimera mesophila	1547515	132262
Methylomagnum ishizawai	GCF_900155475.1	95.9	Methylomagnum ishizawai	1760988	132266
Actinoallomurus bryophytorum	GCF_006716425.1	95.3	Actinoallomurus bryophytorum	1490222	132268
Amycolatopsis sp.	GCF_003937945.1	97.3	Amycolatopsis sp. GLM-1	486505	13226
Halopeptonella vilamensis	GCF_007625165.1	97.3	Halopeptonella vilamensis	531306	132270
Leucobacter celer subsp. astrifaciens	GCF_001273835.1	89.2	Leucobacter celer subsp. astrifaciens	1461260	132271
Leucobacter musarum subsp. musarum	GCF_001273845.1	91.9	Leucobacter musarum subsp. musarum	1461261	132272
Leucobacter musarum subsp. japonicus	GCF_001273855.1	91.2	Leucobacter musarum subsp. japonicus	1461259	132275
Donghicola tyrosinivorans	GCF_003003355.1	96.6	Donghicola tyrosinivorans	1652492	132281
Celeribacter manganoxidans	GCF_002504165.1	95.9	Celeribacter manganoxidans	1411902	132282
Hydromonas duriensis	GCF_004363775.1	98.6	Hydromonas duriensis	1527608	132286
Aeromicrobium camelliae	GCF_003850045.1	93.2	Aeromicrobium camelliae	1538144	132287
Weissella jogaejeotgali	GCF_001932615.1	95.3	Weissella jogaejeotgali	1631871	132289
Chitinophaga dinghuensis	GCF_003259435.1	92.6	Chitinophaga dinghuensis	1539050	132292
Streptobacillus notomytis	GCF_001902575.1	93.2	Streptobacillus notomytis	1712031	132293
Thermocrinis jamiesonii	GCF_000702425.1	85.1	Thermocrinis sp. GBS	1313265	132294
Amycolatopsis coloradensis	GCF_001953865.1	96.6	Amycolatopsis coloradensis	76021	13229
Bacillus manliponensis	GCF_000712595.1	100	Bacillus manliponensis	574376	1322
Amycolatopsis alba	GCF_000384215.1	97.3	Amycolatopsis alba DSM 44262	1125972	13230
Amycolatopsis japonica	GCF_000732925.1	96.6	Amycolatopsis japonica	208439	13231
Amycolatopsis eurytherma	GCF_003752125.1	95.3	Amycolatopsis eurytherma	196083	13232
Meiothermus roseus	GCF_003574095.1	86.5	Meiothermus roseus	1644118	132336
Nonomuraea indica	GCF_002850745.1	98	Nonomuraea indica	1581193	132338
Streptomyces alfalfae	GCF_001975025.1	94.6	Streptomyces alfalfae	1642299	132341
Bifidobacterium myosotis	GCF_002259745.1	91.9	Bifidobacterium myosotis	1630166	132345
Bifidobacterium hapali	GCF_002259755.1	90.5	Bifidobacterium hapali	1630172	132346
Bifidobacterium tissieri	GCF_008698195.1	91.9	Bifidobacterium tissieri	1630162	132348
Edaphobacter dinghuensis	GCF_003633965.1	91.2	Edaphobacter dinghuensis	1560005	132350
Occallatibacter savannae	GCF_003131205.1	93.3	Occallatibacter savannae	1002691	132353
Acidipila dinghuensis	GCF_004123295.1	92.6	Acidipila dinghuensis	1560006	132354
Lactobacillus wasatchensis	GCF_000876205.1	97.3	Lactobacillus wasatchensis	1335616	132356
Sulfurirhabdus autotrophica	GCF_004346685.1	98.7	Sulfurirhabdus autotrophica	1706046	132358
Amycolatopsis sacchari	GCF_900114035.1	96	Amycolatopsis sacchari	115433	13235
Vibrio galatheae	GCF_000967545.1	98	Vibrio galatheae	579748	132360
Lactobacillus insicii	GCF_003946015.1	97.3	Lactobacillus insicii	1732567	132362
Bacillus gobiensis	GCF_001278705.1	99.3	Bacillus gobiensis	1441095	132364
Bradyrhizobium vignae	GCF_004114425.1	94.6	Bradyrhizobium vignae	1549949	132365
Sulfuricaulis limicola	GCF_002355735.1	98	Sulfuricaulis limicola	1620215	132366
Haematospirillum jordaniae	GCF_001611975.1	95.3	Haematospirillum jordaniae	1549855	132371
Enterovibrio pacificus	GCF_001707825.1	96.6	Enterovibrio pacificus	1080227	132372
Cnuibacter physcomitrellae	GCF_002096055.1	93.9	Cnuibacter physcomitrellae	1619308	132376
Tessaracoccus rhinocerotis	GCF_007197885.1	94.6	Tessaracoccus rhinocerotis	1689449	132379
Bacillus cucumis	GCF_002860255.1	99.3	Bacillus cucumis	1740721	132382
Haloimpatiens lingqiaonensis	GCF_901447495.1	97.3	Haloimpatiens lingqiaonensis	1380675	132386
Brevibacillus gelatini	GCF_003710935.1	100	Brevibacillus gelatini	1655277	132387
Clostridium liquoris	GCF_002995785.1	97.3	Clostridium liquoris	1289519	132388
Domibacillus iocasae	GCF_001750285.1	100	Domibacillus iocasae	1714016	132389
Amycolatopsis tolypomycina	GCF_900105945.1	96.6	Amycolatopsis tolypomycina	208445	13238
Desulfotomaculum reducens	GCF_000016165.1	99.3	Desulfotomaculum reducens MI-1	59610	132391
Sellimonas intestinalis	GCF_001280875.1	98	Sellimonas intestinalis	1653434	132393
Agathobacter ruminis	GCF_002735305.1	96.7	Agathobacter ruminis	1712665	132395
Lachnotalea glycerini	GCF_003201285.1	97.3	Lachnotalea glycerini	1763509	132396
Paenibacillus etheri	GCF_001012825.1	98	Paenibacillus etheri	1306852	132397
Kroppenstedtia sanguinis	GCF_003847445.2	95.3	Kroppenstedtia sanguinis	1380684	132399
Amycolatopsis thermoflava	GCF_000473265.1	94.6	Amycolatopsis thermoflava N1165	1068979	13239
Bacillus cytotoxicus	GCF_005707595.1	100	Bacillus cereus	1396	1323
Testudinibacter aquarius	GCF_004342725.1	98	Testudinibacter aquarius	1524974	132402
Thalassobius abyssi	GCF_003014475.1	93.9	Shimia abyssi	1662395	132403
Enterobacter bugandensis	GCF_900324475.1	98.6	Enterobacter bugandensis	881260	132404
Amycolatopsis keratiniphila subsp. nogabecina	GCF_001953855.1	96	Amycolatopsis keratiniphila subsp. nogabecina	208442	13240
Pontibacter ummariensis	GCF_900188175.1	95.3	Pontibacter ummariensis	1610492	132412
Inmirania thermothiophila	GCF_003751635.1	99.3	Inmirania thermothiophila	1750597	132414
Paludisphaera borealis	GCF_001956985.1	79.1	Paludisphaera borealis	1387353	132417
Amycolatopsis balhimycina	GCF_000384295.1	95.9	Amycolatopsis balhimycina FH 1894	1089545	13241
Faecalibaculum rodentium	GCF_001564455.1	95.3	Faecalibaculum rodentium	1702221	132424
Proteus terrae	GCF_003144325.1	98	Proteus terrae	1574161	132425
Porphyrobacter mercurialis	GCF_000802385.1	96.6	Porphyrobacter mercurialis	1572751	132426
Lentzea guizhouensis	GCF_001701025.1	95.9	Lentzea guizhouensis	1586287	132427
Amycolatopsis keratiniphila subsp. keratiniphila	GCF_001620365.2	95.3	Amycolatopsis keratiniphila subsp. keratiniphila	227715	13242
Streptomyces yangpuensis	GCF_001005295.1	95.3	Streptomyces yangpuensis	1648182	132432
Pseudomonas helleri	GCF_001043025.1	100	Pseudomonas helleri	1608996	132436
Pseudomonas weihenstephanensis	GCF_001043055.1	100	Pseudomonas weihenstephanensis	1608994	132438
Amycolatopsis rubida	GCF_900115345.1	95.3	Amycolatopsis rubida	112413	13243
Nesterenkonia aurantiaca	GCF_004364585.1	93.3	Nesterenkonia aurantiaca	1436010	132446
Oceanobacillus halophilus	GCF_003628505.1	98.6	Oceanobacillus halophilus	930130	132449
Mobilisporobacter senegalensis	GCF_003752155.1	98.6	Mobilisporobacter senegalensis	1329262	132450
Paenibacillus bovis	GCF_001421015.2	98.6	Paenibacillus bovis	1616788	132451
Dethiosulfatarculus sandiegensis	GCF_000931935.2	96	Dethiosulfatarculus sandiegensis	1429043	132452
Aeromonas lusitana	GCF_002812985.1	98.7	Aeromonas lusitana	931529	132453
Bifidobacterium eulemuris	GCF_002259685.1	91.9	Bifidobacterium eulemuris	1765219	132454
Lampropedia cohaerens	GCF_001005215.1	96	Lampropedia cohaerens	1610491	132456
Desulfurella amilsii	GCF_002119425.1	89.2	Desulfurella amilsii	1562698	132457
Amycolatopsis kentuckyensis	GCF_002155975.1	89.2	Amycolatopsis kentuckyensis	218823	13245
Capnocytophaga canis	GCF_000827555.1	93.2	Capnocytophaga canis	1848903	132461
Izhakiella capsodis	GCF_900115045.1	98	Izhakiella capsodis	1367852	132465
Petrimonas mucosa	GCF_900095795.1	92.6	Petrimonas mucosa	1642646	132467
Ehrlichia minasensis	GCF_000825765.1	74.3	Ehrlichia minasensis	1242993	132468
Amycolatopsis lexingtonensis	GCF_002156005.1	88.5	Amycolatopsis lexingtonensis	218822	13246
Corynebacterium jeddahense	GCF_000577555.1	91.3	Corynebacterium jeddahense	1414719	132470
Streptomyces humi	GCF_001005085.2	94.6	Streptomyces humi	1428620	132476
Amycolatopsis pretoriensis	GCF_900107925.1	95.3	Amycolatopsis pretoriensis	218821	13247
Tessaracoccus flavus	GCF_001997295.1	93.9	Tessaracoccus flavus	1610493	132480
Dermabacter vaginalis	GCF_001678905.1	90.5	Dermabacter vaginalis	1630135	132483
Arthrobacter echini	GCF_008107445.1	95.3	Arthrobacter echini	1529066	132484
Luteimonas tolerans	GCF_900155935.1	95.9	Lysobacter tolerans	1604334	132485
Dinghuibacter silviterrae	GCF_004366355.1	91.9	Dinghuibacter silviterrae	1539049	132486
Streptobacillus ratti	GCF_001891165.1	93.2	Streptobacillus ratti	1720557	132487
Caviibacter abscessus	GCF_001517835.1	95.3	Caviibacter abscessus	1766719	132488
Amycolatopsis australiensis	GCF_900119165.1	95.9	Amycolatopsis australiensis	546364	13248
Caldimicrobium thiodismutans	GCF_001548275.1	89.9	Caldimicrobium thiodismutans	1653476	132490
Bacillus ndiopicus	GCF_000612805.1	98.7	Bacillus ndiopicus	1347368	132491
Caldibacillus debilis	GCF_000383875.1	97.3	Caldibacillus debilis DSM 16016	1121917	1324
Catenovulum maritimum	GCF_001050375.1	98.7	Catenovulum maritimum	1513271	132500
Paenibacillus ihumii	GCF_001403875.1	98	Paenibacillus ihumii	687436	132501
Kiritimatiella glycovorans	GCF_001017655.1	86.5	Kiritimatiella glycovorans	1307763	132503
Anaerococcus nagyae	GCF_003433955.1	90.5	Anaerococcus nagyae	1755241	132506
Aeromonas rivipollensis	GCF_003015165.1	98	Aeromonas rivipollensis	948519	132508
Vibrio europaeus	GCF_001695575.1	98	Vibrio europaeus	300876	132509
Marmoricola ginsengisoli	GCF_003725695.1	96	Marmoricola ginsengisoli	661483	132514
Marmoricola pocheonensis	GCF_003725535.1	94.6	Marmoricola pocheonensis	661485	132515
Nocardia donostiensis	GCF_002081795.1	96.7	Nocardia donostiensis	1538463	132521
Risungbinella massiliensis	GCF_000942395.1	100	Risungbinella massiliensis	1329796	132524
Peptoniphilus catoniae	GCF_901447155.2	93.9	Peptoniphilus catoniae	1660341	132525
Sulfuriferula thiophila	GCF_003864975.1	98.6	Sulfuriferula thiophila	1781211	132527
Magnetospirillum caucaseum	GCF_000342045.1	97.3	Magnetospirillum caucaseum	1244869	132529
Amycolatopsis decaplanina	GCF_000342005.1	95.3	Amycolatopsis decaplanina DSM 44594	1284240	13252
Magnetospirillum marisnigri	GCF_001650715.1	96.6	Magnetospirillum marisnigri	1285242	132530
Magnetospirillum moscoviense	GCF_001650635.1	98	Magnetospirillum moscoviense	1437059	132531
Nonomuraea zeae	GCF_005889725.1	98	Nonomuraea zeae	1642303	132533
Agromyces binzhouensis	GCF_004135055.1	81.1	Agromyces binzhouensis	1817495	132534
Kribbella pittospori	GCF_004331465.1	95.3	Kribbella pittospori	722689	132535
Anaerosalibacter massiliensis	GCF_000751555.1	96.6	Anaerosalibacter massiliensis	1347392	132537
Endozoicomonas ascidiicola	GCF_001646955.1	98	Endozoicomonas ascidiicola	1698521	132538
Bacillus urumqiensis	GCF_002993335.1	98.7	Bacillus urumqiensis	1548213	132547
Oceanivirga salmonicida	GCF_001517915.1	94.6	Oceanivirga salmonicida	1769291	132549
Amycolatopsis palatopharyngis	GCF_003385185.1	96	Amycolatopsis palatopharyngis	187982	13254
Chania multitudinisentens	GCF_000520015.2	98.6	Chania multitudinisentens RB-25	1441930	132550
Abyssicoccus albus	GCF_003815035.1	98	Abyssicoccus albus	1817405	132558
Amycolatopsis rifamycinica	GCF_000695625.1	95.9	Amycolatopsis rifamycinica	287986	13255
Dermabacter jinjuensis	GCF_002443115.1	87.8	Dermabacter jinjuensis	1667168	132563
Amycolatopsis vancoresmycina	GCF_000388135.1	86.5	Amycolatopsis vancoresmycina DSM 44592	1292037	13256
Erwinia teleogrylli	GCF_001484765.1	98.6	[Erwinia] teleogrylli	1384589	132570
Microvirga massiliensis	GCF_001006805.1	96.6	Microvirga massiliensis	1033741	132571
Bacillus loiseleuriae	GCF_001183985.1	98	Bacillus loiseleuriae	1679170	132573
Caenibacillus caldisaponilyticus	GCF_002003465.1	98	Caenibacillus caldisaponilyticus	1674942	132575
Sulfurovum riftiae	GCF_001595645.1	87.2	Sulfurovum riftiae	1630136	132576
Lawsonella clevelandensis	GCF_001293125.1	94.6	Lawsonella clevelandensis	1528099	132579
Amycolatopsis benzoatilytica	GCF_000383915.1	95.3	Amycolatopsis benzoatilytica AK 16/65	1089544	13257
Dickeya fangzhongdai	GCF_003628775.1	99.3	Dickeya fangzhongdai	1778540	132585
Ruthenibacterium lactatiformans	GCF_000949455.1	93.2	Ruthenibacterium lactatiformans	1550024	132588
Oblitimonas alkaliphila	GCF_001267175.1	99.3	Oblitimonas alkaliphila	1697053	132595
Vibrio algivorus	GCF_007623795.1	99.3	Vibrio algivorus	1667024	132596
Pseudobacter ginsenosidimutans	GCF_007970185.1	93.2	Pseudobacter ginsenosidimutans	661488	132597
Amycolatopsis nigrescens	GCF_000384315.1	96.6	Amycolatopsis nigrescens CSC17Ta-90	1068980	13259
Cerasibacillus quisquiliarum	GCF_007991195.1	99.3	Cerasibacillus quisquiliarum	227865	1325
Photobacterium sanguinicancri	GCF_002265265.1	99.3	Photobacterium sanguinicancri	875932	132601
Enterobacter tabaci	GCF_003606205.1	98	Enterobacter tabaci	1697388	132602
Propionibacterium namnetense	GCF_001642025.1	93.9	[Propionibacterium] namnetense	1574624	132605
Micromonospora ureilytica	GCF_003857405.1	93.2	Micromonospora ureilytica	709868	132606
Micromonospora noduli	GCF_003264475.1	94	Micromonospora noduli	709876	132607
Corynebacterium pollutisoli	GCF_900177745.1	94	Corynebacterium pollutisoli	1610489	132609
Amycolatopsis saalfeldensis	GCF_900110575.1	95.3	Amycolatopsis saalfeldensis	394193	13260
Agromyces aureus	GCF_001660485.1	93.9	Agromyces aureus	453304	132611
Agathobaculum butyriciproducens	GCF_003096535.1	96.7	Agathobaculum butyriciproducens	1628085	132618
Sulfuriflexus mobilis	GCF_003967195.1	98	Sulfuriflexus mobilis	1811807	132623
Varunaivibrio sulfuroxidans	GCF_004341725.1	95.3	Varunaivibrio sulfuroxidans	1773489	132624
Geodermatophilus pulveris	GCF_900188375.1	93.9	Geodermatophilus pulveris	1564159	132629
Amycolatopsis jejuensis	GCF_000717335.1	94.6	Amycolatopsis jejuensis	330084	13262
Herbihabitans rhizosphaerae	GCF_004216555.1	96	Herbihabitans rhizosphaerae	1872711	132633
Nocardioides baekrokdamisoli	GCF_003945325.1	95.3	Nocardioides baekrokdamisoli	1804624	132635
Panacibacter ginsenosidivorans	GCF_007971225.1	95.3	Panacibacter ginsenosidivorans	1813871	132637
Anaerosporomusa subterranea	GCF_001611555.1	98.7	Anaerosporomusa subterranea	1794912	132639
Amycolatopsis taiwanensis	GCF_000519205.1	95.3	Amycolatopsis taiwanensis DSM 45107	342230	13263
Brucella sp.	GCF_900095155.1	96	Brucella sp. 141012304	1885919	132641
Pseudodesulfovibrio indicus	GCF_001563225.1	87.8	Pseudodesulfovibrio indicus	1716143	132642
Tepidibacillus decaturensis	GCF_001693735.1	97.3	Orenia metallireducens	1413210	132643
Harryflintia acetispora	GCF_004340125.1	96.6	Harryflintia acetispora	1849041	132644
Herbinix luporum	GCF_900070325.1	93.2	Herbinix luporum	1679721	132646
Thermodesulfatator autotrophicus	GCF_001642325.1	93.2	Thermodesulfatator autotrophicus	1795632	132647
Pseudomonas oceani	GCF_002903165.1	99.3	Pseudomonas oceani	1708783	132649
Amycolatopsis regifaucium	GCF_900113515.1	97.3	Amycolatopsis regifaucium	546365	13264
Breznakia blatticola	GCF_004365815.1	93.9	Breznakia blatticola	1754012	132655
Williamsia herbipolensis	GCF_000964005.1	96.7	Williamsia herbipolensis	1603258	132663
Actinocrispum wychmicini	GCF_004345645.1	98	Actinocrispum wychmicini	1213861	132668
Amycolatopsis niigatensis	GCF_002846615.1	93.9	Amycolatopsis niigatensis	369932	13266
Desulfotomaculum profundi	GCF_002607855.1	70.9	Desulfotomaculum profundi	1383067	132677
Herbivorax saccincola	GCF_002969215.1	98	Hungateiclostridium saccincola	1677857	132679
Amycolatopsis marina	GCF_900111885.1	96.7	Amycolatopsis marina	490629	13267
Serpentinicella alkaliphila	GCF_004345905.1	98.6	Serpentinicella alkaliphila	1734049	132680
Allofrancisella inopinata	GCF_004365555.1	94.6	Allofrancisella inopinata	1085647	132682
Allofrancisella guangzhouensis	GCF_000815225.1	93.9	Allofrancisella guangzhouensis	594679	132684
Arthrobacter rhombi	GCF_900163545.1	93.2	Arthrobacter rhombi	71253	132694
Filobacillus milosensis	GCF_004402015.1	99.3	Filobacillus milosensis	94137	1326
Amycolatopsis halophila	GCF_000504245.1	95.9	Amycolatopsis halophila YIM 93223		13270
Blastococcus colisei	GCF_006717095.1	94.6	Blastococcus colisei	1564162	132717
Amycolatopsis xylanica	GCF_900107045.1	96	Amycolatopsis xylanica	589385	13271
Burkholderia sp.	GCF_000732615.1	98.7	Burkholderia paludis	1506587	132723
Chryseobacterium sp.	GCF_900156935.1	95.9	Chryseobacterium sp. JV274		132726
Flavobacterium sp.	GCF_004122105.1	94.6	Flavobacterium sp. WWJ-16	497785	132736
Flavobacterium sp.	GCF_007109225.1	94.6	Flavobacterium sp. GT3R68		132737
Frankia inefficax	GCF_000166135.1	94.6	Frankia inefficax	298654	132738
Amycolatopsis thailandensis	GCF_002234405.1	94.6	Amycolatopsis thailandensis	589330	13274
Paracoccus sp.	GCF_000518925.1	97.3	Paracoccus sp. J39		132772
Amycolatopsis circi	GCF_003385235.1	92.6	Amycolatopsis circi	871959	13279
Halobacillus halophilus	GCF_000284515.1	99.3	Halobacillus halophilus DSM 2266	866895	1327
Rhodobacter sp.	GCF_004959935.1	97.3	Rhodobacter sp. TJ48	728006	132817
Rhodobacter sp.	GCF_008271465.1	97.3	Rhodobacter sp. SYSU G03088	728007	132818
Sphingobacterium sp.	GCF_008520265.1	96	Sphingobacterium sp. 5.0403-2	517736	132823
Streptomyces jeddahensis	GCF_001642995.1	94.6	Streptomyces jeddahensis	1716141	132826
Campylobacter jejuni subsp. doylei	GCF_002983725.1	85.1	Campylobacter jejuni subsp. doylei	32021	132841
Facklamia miroungae	GCF_900100775.1	94.6	Facklamia miroungae	120956	132842
Facklamia sourekii	GCF_000518205.1	94.6	Facklamia sourekii ATCC 700629	87650	132843
Facklamia tabacinasalis	GCF_005864045.1	95.9	Facklamia tabacinasalis	87458	132844
Jannaschia seosinensis	GCF_001408515.1	92.6	Jannaschia seosinensis	313367	132846
Moritella marina	GCF_000381865.1	97.3	Moritella marina ATCC 15381	1202962	132847
Porphyromonas cangingivalis	GCF_900167355.1	91.2	Porphyromonas cangingivalis	36874	132848
Amycolatopsis bartoniae	GCF_007713755.1	94.6	Amycolatopsis bartoniae	941986	13284
Psychrobacter fozii	GCF_003217155.1	98	Psychrobacter fozii	198480	132850
Psychrobacter luti	GCF_000382145.1	98	Psychrobacter lutiphocae DSM 21542		132851
Halomonas sp.	GCF_003202205.1	98	Halomonas sp. LBP4	490900	132855
Maribacter sp.	GCF_005885635.1	94.6	Maribacter sp. RZ26		132859
Chryseobacterium flavum	GCF_003385595.1	93.9	Chryseobacterium flavum	415851	132874
Kushneria indalinina	GCF_003385845.1	96.6	Kushneria indalinina DSM 14324		132885
Streptomyces nanshensis	GCF_001751255.1	96	Streptomyces nanshensis	518642	132886
Undibacterium sp.	GCF_003970805.1	99.3	Undibacterium sp. S11R28		132889
Phycisphaera mikurensis	GCF_000284115.1	72.3	Phycisphaera mikurensis NBRC 102666		132890
Salinicola halophilus	GCF_003206155.1	96.6	Salinicola halophilus	184065	132891
Methylophaga muralis	GCF_001720165.1	96	Methylophaga muralis	291169	132896
Oceanobacillus kimchii	GCF_000340475.1	99.3	Oceanobacillus kimchii X50	1238184	132897
Pacificibacter maritimus	GCF_003814915.1	92.6	Pacificibacter maritimus	762213	132898
Primorskyibacter sedentarius	GCF_004342065.1	94	Primorskyibacter sedentarius	745311	132899
Crossiella equi	GCF_002155995.1	89.2	Crossiella equi	130796	13289
Pantoea rwandensis	GCF_000759475.1	97.3	Pantoea rwandensis	1076550	132902
Enterococcus rivorum	GCF_001742285.1	97.3	Enterococcus rivorum	762845	132904
Aurantimonas sp.	GCF_001425575.1	98	Aurantimonas sp. Leaf443	497787	132906
Aurantimonas sp.	GCF_001425575.1	98	Aurantimonas sp. Leaf443	1104774	132908
Kibdelosporangium aridum subsp. aridum	GCF_900176515.1	96	Kibdelosporangium aridum	2030	13290
Veillonella tobetsuensis	GCF_001078375.1	98	Veillonella tobetsuensis	1110546	132910
Massilia yuzhufengensis	GCF_900112225.1	98	Massilia yuzhufengensis	1164594	132911
Staphylococcus petrasii subsp. petrasii	GCF_900458665.1	98	Staphylococcus petrasii subsp. petrasii	1276937	132914
Snodgrassella alvi	GCF_000600005.1	97.3	Snodgrassella alvi wkB2	1196094	132915
Acinetobacter puyangensis	GCF_900096995.1	98	Acinetobacter puyangensis	1096779	132918
Flaviramulus ichthyoenteri	GCF_000789235.1	91.9	Flaviramulus ichthyoenteri Th78	1230639	132919
Burkholderia pseudomultivorans	GCF_001533465.1	98.7	Burkholderia pseudomultivorans	1207504	132920
Enterococcus xiangfangensis	GCF_005405365.1	97.3	Enterococcus xiangfangensis	1296537	132922
Rhizobium endolithicum	GCF_902153245.1	96.7	Rhizobium endolithicum	1191678	132925
Arcobacter lekithochrous	GCF_001878855.1	87.2	Arcobacter lekithochrous	1904463	132928
Vibrio metoecus	GCF_002284045.1	99.3	Vibrio metoecus	1481663	132931
Sulfitobacter geojensis	GCF_000622325.1	93.2	Sulfitobacter geojensis	1342299	132934
Kutzneria albida	GCF_000525635.1	96.6	Kutzneria albida DSM 43870		13293
Legionella norrlandica	GCF_000770585.1	87.2	Legionella norrlandica	1498499	132943
Massilia eurypsychrophila	GCF_002760655.1	98	Massilia eurypsychrophila	1485217	132947
Corticibacter populi	GCF_004217315.1	95.3	Corticibacter populi	1550736	132954
Akkermansia glycaniphila	GCF_900097105.1	86.5	Akkermansia glycaniphila	1679444	132956
Altererythrobacter sp.	GCF_004965515.1	97.3	Altererythrobacter sp. SSKS-13	1104773	132962
Fluviicoccus keumensis	GCF_004217445.1	98.6	Fluviicoccus keumensis	1435465	132964
Streptomyces spongiicola	GCF_003402595.1	94	Streptomyces spongiicola	1690221	132965
Ahrensia marina	GCF_001293565.1	94.6	Ahrensia marina	1514904	132966
Megasphaera massiliensis	GCF_000455225.1	96.6	Megasphaera massiliensis	1232428	132967
Apibacter mensalis	GCF_001418685.1	93.2	Apibacter mensalis	1586267	132969
Kutzneria buriramensis	GCF_003387475.1	95.3	Kutzneria buriramensis	1045776	13296
Mucilaginibacter yixingensis	GCF_003050755.1	94.6	Mucilaginibacter yixingensis	1295612	132970
Mangrovibacterium marinum	GCF_003046625.1	93.9	Mangrovibacterium marinum	1639118	132971
Pontibacter mucosus	GCF_003054055.1	93.9	Pontibacter mucosus	1649266	132973
Proteus cibarius	GCF_003144495.1	98	Proteus cibarius	626774	132975
Terracidiphilus gabretensis	GCF_001449115.1	93.9	Terracidiphilus gabretensis	1577687	132980
Holdemania massiliensis	GCF_000327285.1	94.6	Holdemania massiliensis AP2	1211819	132982
Silvibacterium bohemicum	GCF_001006305.1	95.3	Silvibacterium bohemicum	1577686	132983
Lutibacter profundi	GCF_001543325.1	92.6	Lutibacter profundi	1622118	132984
Flavobacterium aquicola	GCF_003385115.1	91.9	Flavobacterium aquicola	1682742	132986
Prevotella colorans	GCF_003096815.1	95.3	Prevotella colorans	1703337	132987
Marinirhabdus gelatinilytica	GCF_003353425.1	93.9	Marinirhabdus gelatinilytica	1703343	132988
Lechevalieria aerocolonigenes	GCF_000974445.1	96.7	Lentzea aerocolonigenes	68170	13298
Rubripirellula obstinata	GCF_001642955.1	75	Rubripirellula obstinata	406547	132994
Wenyingzhuangia fucanilytica	GCF_001697185.1	92.6	Wenyingzhuangia fucanilytica	1790137	132995
Oceanihabitans sediminis	GCF_003337215.1	93.9	Oceanihabitans sediminis	1812012	132996
Pseudoalteromonas gelatinilytica	GCF_001641615.1	98.6	Pseudoalteromonas gelatinilytica	1703256	132999
Edaphobacter modestus	GCF_004217555.1	92.6	Edaphobacter modestus	388466	132
Ancylomarina subtilis	GCF_004217115.1	93.9	Ancylomarina subtilis	1639035	133003
Algibacter alginicilyticus	GCF_001310225.1	91.9	Algibacter alginicilyticus	1736674	133004
Pontibacter virosus	GCF_003096355.1	94.6	Pontibacter virosus	1765052	133007
Pedobacter psychrotolerans	GCF_004340665.1	93.9	Pedobacter psychrotolerans	1843235	133008
Balneicella halophila	GCF_003096835.1	93.9	Balneicella halophila	1537566	133009
Paenibacillus solani	GCF_001277345.1	98.7	Paenibacillus solani	1705565	133010
Bacillus wiedmannii	GCF_002569715.1	99.4	Bacillus wiedmannii	1890302	133012
Croceicoccus pelagius	GCF_001661915.1	96.6	Croceicoccus pelagius	1703341	133013
Croceicoccus mobilis	GCF_001661965.1	97.3	Croceicoccus mobilis	1703339	133014
Xylella taiwanensis	GCF_000576405.1	95.9	Xylella taiwanensis	1444770	133015
Nakamurella silvestris	GCF_003576535.1	98	Nakamurella silvestris	1645681	133020
Raineyella antarctica	GCF_900092135.1	94.6	Raineyella antarctica	1577474	133021
Microbacterium sorbitolivorans	GCF_003327285.1	92.6	Microbacterium sorbitolivorans	1867410	133022
Acidobacterium ailaaui	GCF_000688455.1	93.2	Acidobacterium ailaaui	1382359	133033
Lechevalieria xinjiangensis	GCF_900110955.1	97.3	Lechevalieria xinjiangensis	402600	13303
Mucilaginibacter sp.	GCF_900103125.1	96	Mucilaginibacter sp. OK268	497789	133042
Salinibacter sp.	GCF_002954405.1	95.3	Salinibacter sp. 10B		133048
[truncated: 6,397 more rows]
